# Supplementary material for: Tris(1,10-phenanthroline-κ2 N,N′)iron(II) bis­[(1,10-phenanthroline-κ2 N,N′)tetra­kis­(thio­cyanato-κN)chromate(III)] acetonitrile tris­olvate monohydrate
Source: Acta Crystallogr Sect E Struct Rep Online. 2012 Apr 4;68(Pt 5):m531–2. doi: 10.1107/S1600536812012949 (PMC3344293; doi:10.1107/S1600536812012949)
Supplement: Supplementary file 1 [file e-68-0m531-sup1.cif]

##############################################################################
#                                                                            #
# This CIF contains the data in a paper accepted for publication in          #
# Acta Crystallographica Section E. It conforms to the requirements of       #
# Notes for Authors for Acta Crystallographica Section E, and has been       #
# peer reviewed under the auspices of the IUCr Commission on Journals.       #
#                                                                            #
# Full details of the Crystallographic Information File format               #
# are given in the paper "The Crystallographic Information File (CIF):       #
# a New Standard Archive File for Crystallography" by S. R. Hall, F. H.      #
# Allen and I. D. Brown [Acta Cryst. (1991), A47, 655-685].                  #
#                                                                            #
# The current version of the core CIF dictionary is obtainable from          #
# ftp://ftp.iucr.org/pub/cif_core.dic.                                       #
#                                                                            #
# Software is freely available for graphical display of the structure(s)     #
# in this CIF. For information consult the CIF software page                 #
# http://www.iucr.org/resources/cif/software.                                #
#                                                                            #
# This file may be used for bona fide research purposes within the           #
# scientific community so long as proper attribution is given to the journal # 
# article from which it was obtained.                                        #
#                                                                            #
##############################################################################
data_I
_audit_creation_method     SHELXL-97
_chemical_name_systematic
;
Tris(1,10-phenanthroline-\k^2^<i>N</i>,<i>N</i>')iron(II)
bis[(1,10-phenanthroline-\k^2^<i>N</i>,<i>N</i>')tetrakis(thiocyanato-
\k<i>N</i>)chromate(III)] acetonitrile trisolvate monohydrate
;
_chemical_name_common     ?
_chemical_formula_moiety
                     'C36 H24 Fe N6 2+, 2(C16 H8 Cr1 N6 S4 -), 3(C2 H3 N), H2 O'
_chemical_formula_sum     'C74 H51 Cr2 Fe N21 O S8'
_chemical_formula_iupac
                  '[Fe (C12 H8 N2)3] [Cr (N C S)4 (C12 H8 N2)]2, 3C2 H3 N, H2 O'
_chemical_formula_weight     1666.69
_chemical_melting_point     ?
_symmetry_cell_setting     triclinic
_symmetry_space_group_name_H-M     'P -1'
loop_
    _symmetry_equiv_pos_as_xyz
    'x, y, z'
    '-x, -y, -z'
_cell_length_a     12.641(2)
_cell_length_b     16.681(3)
_cell_length_c     20.692(4)
_cell_angle_alpha     111.514(5)
_cell_angle_beta     107.291(6)
_cell_angle_gamma     92.231(5)
_cell_volume     3821.5(13)
_cell_formula_units_Z     2
_cell_measurement_reflns_used     4485
_cell_measurement_theta_min     2.26
_cell_measurement_theta_max     21.71
_cell_measurement_temperature     173(2)
_exptl_crystal_description     block
_exptl_crystal_colour     red
_exptl_crystal_size_max     0.23
_exptl_crystal_size_mid     0.22
_exptl_crystal_size_min     0.12
_exptl_crystal_density_diffrn     1.448
_exptl_crystal_density_meas     ?
_exptl_crystal_density_method     'not measured'
_exptl_crystal_F_000     1704
_exptl_absorpt_coefficient_mu     0.745
_exptl_absorpt_correction_type     multi-scan
_exptl_absorpt_process_details     '(SADABS; Bruker, 2005)'
_exptl_absorpt_correction_T_min     0.8473
_exptl_absorpt_correction_T_max     0.9159
_exptl_special_details     ?
_diffrn_ambient_temperature     173(2)
_diffrn_radiation_type     MoK\a
_diffrn_radiation_wavelength     0.71073
_diffrn_radiation_source     'fine-focus sealed tube'
_diffrn_radiation_monochromator     graphite
_diffrn_measurement_device_type     'Bruker APEXII CCD'
_diffrn_measurement_method     '\f and \w scans'
_diffrn_detector_area_resol_mean     ?
_diffrn_reflns_number     48046
_diffrn_reflns_av_R_equivalents     0.0781
_diffrn_reflns_av_sigmaI/netI     0.0979
_diffrn_reflns_theta_min     1.12
_diffrn_reflns_theta_max     26.44
_diffrn_reflns_theta_full     26.44
_diffrn_measured_fraction_theta_max     0.987
_diffrn_measured_fraction_theta_full     0.987
_diffrn_reflns_limit_h_min     -15
_diffrn_reflns_limit_h_max     15
_diffrn_reflns_limit_k_min     -20
_diffrn_reflns_limit_k_max     20
_diffrn_reflns_limit_l_min     -25
_diffrn_reflns_limit_l_max     25
_refine_special_details
;
Refinement of <i>F</i>^2^ against ALL reflections. The weighted <i>R</i>-factor
<i>wR</i> and goodness of fit <i>S</i> are based on <i>F</i>^2^, conventional
<i>R</i>-factors <i>R</i> are based on <i>F</i>, with <i>F</i> set to zero for
negative <i>F</i>^2^. The threshold expression of <i>F</i>^2^ >
\s(<i>F</i>^2^) is used only for calculating <i>R</i>-factors(gt) <i>etc</i>.
and is not relevant to the choice of reflections for refinement.
<i>R</i>-factors based on <i>F</i>^2^ are statistically about twice as large
as those based on <i>F</i>, and <i>R</i>- factors based on ALL data will be
even larger.
;
_reflns_number_total     15519
_reflns_number_gt     8993
_reflns_threshold_expression     I>2sigma(I)
_refine_ls_structure_factor_coef     Fsqd
_refine_ls_matrix_type     full
_refine_ls_R_factor_all     0.1148
_refine_ls_R_factor_gt     0.0513
_refine_ls_wR_factor_gt     0.1075
_refine_ls_wR_factor_ref     0.1351
_refine_ls_goodness_of_fit_ref     0.992
_refine_ls_restrained_S_all     0.992
_refine_ls_number_reflns     15519
_refine_ls_number_parameters     974
_refine_ls_number_restraints     3
_refine_ls_hydrogen_treatment     mixed
_refine_ls_weighting_scheme     calc
_refine_ls_weighting_details
         'calc w=1/[\s^2^(Fo^2^)+(0.0572P)^2^+0.0054P] where P=(Fo^2^+2Fc^2^)/3'
_atom_sites_solution_hydrogens     geom
_atom_sites_solution_primary     direct
_atom_sites_solution_secondary     difmap
_refine_ls_shift/su_max     0.000
_refine_ls_shift/su_mean     0.000
_refine_diff_density_max     0.432
_refine_diff_density_min     -0.442
_refine_ls_extinction_method     none
_refine_ls_extinction_coef     ?
loop_
    _atom_type_symbol
    _atom_type_description
    _atom_type_scat_dispersion_real
    _atom_type_scat_dispersion_imag
    _atom_type_scat_source
    'C' 'C' 0.0033 0.0016
                         'International Tables Vol C Tables 4.2.6.8 and 6.1.1.4'
    'H' 'H' 0.0000 0.0000
                         'International Tables Vol C Tables 4.2.6.8 and 6.1.1.4'
    'N' 'N' 0.0061 0.0033
                         'International Tables Vol C Tables 4.2.6.8 and 6.1.1.4'
    'O' 'O' 0.0106 0.0060
                         'International Tables Vol C Tables 4.2.6.8 and 6.1.1.4'
    'Fe' 'Fe' 0.3463 0.8444
                         'International Tables Vol C Tables 4.2.6.8 and 6.1.1.4'
    'S' 'S' 0.1246 0.1234
                         'International Tables Vol C Tables 4.2.6.8 and 6.1.1.4'
    'Cr' 'Cr' 0.3209 0.6236
                         'International Tables Vol C Tables 4.2.6.8 and 6.1.1.4'
_computing_data_collection     '<i>APEX2</i> (Bruker, 2005)'
_computing_cell_refinement     '<i>SAINT</i> (Bruker, 2005)'
_computing_data_reduction     '<i>SAINT</i> (Bruker, 2005)'
_computing_structure_solution     '<i>SHELXS97</i> (Sheldrick, 2008)'
_computing_structure_refinement     '<i>SHELXS97</i> (Sheldrick, 2008)'
_computing_molecular_graphics     '<i>PLATON</i> (Spek, 2009)'
_computing_publication_material     '<i>publCIF</i> (Westrip, 2010)'
loop_
    _atom_site_type_symbol
    _atom_site_label
    _atom_site_fract_x
    _atom_site_fract_y
    _atom_site_fract_z
    _atom_site_U_iso_or_equiv
    _atom_site_adp_type
    _atom_site_calc_flag
    _atom_site_refinement_flags
    _atom_site_occupancy
    _atom_site_symmetry_multiplicity
    _atom_site_disorder_assembly
    _atom_site_disorder_group
    Cr Cr1 0.27228(5) 0.11974(4) 0.24479(4) 0.03091(17) Uani d . 1 1 . .
    Cr Cr2 0.65438(5) 0.31815(4) 0.08754(3) 0.02873(16) Uani d . 1 1 . .
    Fe Fe1 0.21655(4) 0.67016(4) 0.34300(3) 0.02632(14) Uani d . 1 1 . .
    S S1 0.27329(12) 0.22111(9) 0.49075(7) 0.0579(4) Uani d . 1 1 . .
    S S2 0.09452(10) -0.17085(8) 0.16961(8) 0.0536(3) Uani d . 1 1 . .
    S S3 0.62676(10) 0.06152(8) 0.35925(7) 0.0531(3) Uani d . 1 1 . .
    S S4 0.37743(12) 0.41344(8) 0.28415(7) 0.0530(3) Uani d . 1 1 . .
    S S5 0.77068(12) 0.50790(9) 0.33991(7) 0.0604(4) Uani d . 1 1 . .
    S S6 0.65109(9) 0.07691(8) 0.15795(7) 0.0441(3) Uani d . 1 1 . .
    S S7 0.62707(10) 0.59283(8) 0.07321(7) 0.0491(3) Uani d . 1 1 . .
    S S8 1.02840(9) 0.36578(8) 0.08940(7) 0.0451(3) Uani d . 1 1 . .
    N N1 0.2488(3) 0.1575(2) 0.3417(2) 0.0376(9) Uani d . 1 1 . .
    N N2 0.2035(3) -0.0022(2) 0.21591(19) 0.0371(9) Uani d . 1 1 . .
    N N3 0.4240(3) 0.0943(2) 0.28350(18) 0.0356(8) Uani d . 1 1 . .
    N N4 0.3298(3) 0.2410(2) 0.26495(18) 0.0358(8) Uani d . 1 1 . .
    N N5 0.6900(3) 0.3873(2) 0.1943(2) 0.0371(9) Uani d . 1 1 . .
    N N6 0.6551(3) 0.2076(2) 0.10439(18) 0.0346(8) Uani d . 1 1 . .
    N N7 0.6422(3) 0.4265(2) 0.07093(18) 0.0341(8) Uani d . 1 1 . .
    N N8 0.8136(3) 0.3295(2) 0.09225(18) 0.0354(8) Uani d . 1 1 . .
    N N9 0.2783(3) 0.0844(2) 0.13939(18) 0.0309(8) Uani d . 1 1 . .
    N N10 0.1155(3) 0.1396(2) 0.19199(17) 0.0285(7) Uani d . 1 1 . .
    N N11 0.6017(3) 0.2448(2) -0.02542(17) 0.0300(8) Uani d . 1 1 . .
    N N12 0.4819(3) 0.2997(2) 0.06400(17) 0.0277(7) Uani d . 1 1 . .
    N N13 0.3234(3) 0.6688(2) 0.43423(17) 0.0318(8) Uani d . 1 1 . .
    N N14 0.1557(3) 0.5523(2) 0.33057(17) 0.0277(7) Uani d . 1 1 . .
    N N15 0.3167(3) 0.6249(2) 0.28571(18) 0.0304(8) Uani d . 1 1 . .
    N N16 0.1125(3) 0.6567(2) 0.24675(18) 0.0303(8) Uani d . 1 1 . .
    N N17 0.2766(3) 0.7928(2) 0.36711(18) 0.0318(8) Uani d . 1 1 . .
    N N18 0.1187(3) 0.7270(2) 0.39894(17) 0.0294(8) Uani d . 1 1 . .
    C C1 0.2574(3) 0.1841(3) 0.4040(3) 0.0363(10) Uani d . 1 1 . .
    C C2 0.1576(3) -0.0722(3) 0.1971(2) 0.0335(10) Uani d . 1 1 . .
    C C3 0.5093(3) 0.0804(3) 0.3150(2) 0.0363(10) Uani d . 1 1 . .
    C C4 0.3482(3) 0.3134(3) 0.2722(2) 0.0304(9) Uani d . 1 1 . .
    C C5 0.7241(3) 0.4381(3) 0.2550(3) 0.0359(10) Uani d . 1 1 . .
    C C6 0.6516(3) 0.1528(3) 0.1264(2) 0.0298(9) Uani d . 1 1 . .
    C C7 0.6361(3) 0.4963(3) 0.0724(2) 0.0294(9) Uani d . 1 1 . .
    C C8 0.9035(3) 0.3456(3) 0.0913(2) 0.0323(10) Uani d . 1 1 . .
    C C9 0.3598(3) 0.0550(3) 0.1145(2) 0.0423(11) Uani d . 1 1 . .
    H H9 0.4260 0.0487 0.1478 0.051 Uiso calc R 1 1 . .
    C C10 0.3528(4) 0.0328(3) 0.0414(3) 0.0476(12) Uani d . 1 1 . .
    H H10 0.4130 0.0112 0.0254 0.057 Uiso calc R 1 1 . .
    C C11 0.2582(4) 0.0423(3) -0.0073(2) 0.0411(11) Uani d . 1 1 . .
    H H11 0.2530 0.0281 -0.0572 0.049 Uiso calc R 1 1 . .
    C C12 0.1700(3) 0.0730(3) 0.0169(2) 0.0346(10) Uani d . 1 1 . .
    C C13 0.1840(3) 0.0932(2) 0.0913(2) 0.0301(9) Uani d . 1 1 . .
    C C14 0.0672(4) 0.0842(3) -0.0288(2) 0.0390(11) Uani d . 1 1 . .
    H H14 0.0572 0.0716 -0.0792 0.047 Uiso calc R 1 1 . .
    C C15 -0.0159(3) 0.1123(3) -0.0024(2) 0.0382(11) Uani d . 1 1 . .
    H H15 -0.0832 0.1192 -0.0343 0.046 Uiso calc R 1 1 . .
    C C16 -0.0044(3) 0.1321(2) 0.0735(2) 0.0315(10) Uani d . 1 1 . .
    C C17 0.0967(3) 0.1231(2) 0.1195(2) 0.0279(9) Uani d . 1 1 . .
    C C18 -0.0874(3) 0.1580(3) 0.1043(2) 0.0362(10) Uani d . 1 1 . .
    H H18 -0.1578 0.1636 0.0746 0.043 Uiso calc R 1 1 . .
    C C19 -0.0685(3) 0.1754(3) 0.1769(2) 0.0379(10) Uani d . 1 1 . .
    H H19 -0.1248 0.1944 0.1982 0.045 Uiso calc R 1 1 . .
    C C20 0.0349(3) 0.1652(2) 0.2197(2) 0.0344(10) Uani d . 1 1 . .
    H H20 0.0475 0.1769 0.2702 0.041 Uiso calc R 1 1 . .
    C C21 0.6622(4) 0.2196(3) -0.0695(2) 0.0428(11) Uani d . 1 1 . .
    H H21 0.7415 0.2367 -0.0487 0.051 Uiso calc R 1 1 . .
    C C22 0.6150(4) 0.1688(3) -0.1451(3) 0.0525(13) Uani d . 1 1 . .
    H H22 0.6616 0.1519 -0.1747 0.063 Uiso calc R 1 1 . .
    C C23 0.5010(4) 0.1438(3) -0.1760(3) 0.0482(12) Uani d . 1 1 . .
    H H23 0.4679 0.1079 -0.2271 0.058 Uiso calc R 1 1 . .
    C C24 0.4338(4) 0.1714(3) -0.1322(2) 0.0360(10) Uani d . 1 1 . .
    C C25 0.4875(3) 0.2212(2) -0.0566(2) 0.0288(9) Uani d . 1 1 . .
    C C26 0.3135(4) 0.1526(3) -0.1594(2) 0.0413(11) Uani d . 1 1 . .
    H H26 0.2757 0.1178 -0.2102 0.050 Uiso calc R 1 1 . .
    C C27 0.2526(4) 0.1829(3) -0.1146(2) 0.0392(11) Uani d . 1 1 . .
    H H27 0.1729 0.1705 -0.1347 0.047 Uiso calc R 1 1 . .
    C C28 0.3064(3) 0.2338(2) -0.0370(2) 0.0311(9) Uani d . 1 1 . .
    C C29 0.4245(3) 0.2515(2) -0.0088(2) 0.0263(9) Uani d . 1 1 . .
    C C30 0.2486(3) 0.2690(3) 0.0123(2) 0.0359(10) Uani d . 1 1 . .
    H H30 0.1688 0.2601 -0.0049 0.043 Uiso calc R 1 1 . .
    C C31 0.3074(3) 0.3161(3) 0.0850(2) 0.0388(11) Uani d . 1 1 . .
    H H31 0.2687 0.3394 0.1190 0.047 Uiso calc R 1 1 . .
    C C32 0.4244(3) 0.3298(3) 0.1094(2) 0.0343(10) Uani d . 1 1 . .
    H H32 0.4643 0.3619 0.1604 0.041 Uiso calc R 1 1 . .
    C C33 0.4073(3) 0.7303(3) 0.4874(2) 0.0407(11) Uani d . 1 1 . .
    H H33 0.4205 0.7846 0.4835 0.049 Uiso calc R 1 1 . .
    C C34 0.4762(4) 0.7181(3) 0.5483(2) 0.0498(13) Uani d . 1 1 . .
    H H34 0.5352 0.7634 0.5849 0.060 Uiso calc R 1 1 . .
    C C35 0.4589(4) 0.6411(4) 0.5554(2) 0.0526(13) Uani d . 1 1 . .
    H H35 0.5064 0.6325 0.5966 0.063 Uiso calc R 1 1 . .
    C C36 0.3710(4) 0.5746(3) 0.5017(2) 0.0428(11) Uani d . 1 1 . .
    C C37 0.3056(3) 0.5923(3) 0.4424(2) 0.0316(9) Uani d . 1 1 . .
    C C38 0.3420(4) 0.4927(3) 0.5040(3) 0.0514(13) Uani d . 1 1 . .
    H H38 0.3865 0.4796 0.5436 0.062 Uiso calc R 1 1 . .
    C C39 0.2537(5) 0.4335(3) 0.4520(3) 0.0540(13) Uani d . 1 1 . .
    H H39 0.2361 0.3799 0.4558 0.065 Uiso calc R 1 1 . .
    C C40 0.1863(4) 0.4501(3) 0.3911(2) 0.0407(11) Uani d . 1 1 . .
    C C41 0.2133(3) 0.5289(3) 0.3860(2) 0.0304(9) Uani d . 1 1 . .
    C C42 0.0900(4) 0.3932(3) 0.3352(3) 0.0492(13) Uani d . 1 1 . .
    H H42 0.0659 0.3392 0.3362 0.059 Uiso calc R 1 1 . .
    C C43 0.0321(4) 0.4165(3) 0.2800(2) 0.0456(12) Uani d . 1 1 . .
    H H43 -0.0332 0.3787 0.2424 0.055 Uiso calc R 1 1 . .
    C C44 0.0675(4) 0.4948(3) 0.2780(2) 0.0372(10) Uani d . 1 1 . .
    H H44 0.0272 0.5081 0.2376 0.045 Uiso calc R 1 1 . .
    C C45 0.4222(3) 0.6122(3) 0.3077(3) 0.0388(11) Uani d . 1 1 . .
    H H45 0.4587 0.6254 0.3585 0.047 Uiso calc R 1 1 . .
    C C46 0.4818(4) 0.5801(3) 0.2591(3) 0.0531(14) Uani d . 1 1 . .
    H H46 0.5564 0.5702 0.2768 0.064 Uiso calc R 1 1 . .
    C C47 0.4325(5) 0.5629(3) 0.1860(3) 0.0582(15) Uani d . 1 1 . .
    H H47 0.4731 0.5422 0.1528 0.070 Uiso calc R 1 1 . .
    C C48 0.3220(4) 0.5761(3) 0.1604(3) 0.0462(12) Uani d . 1 1 . .
    C C49 0.2676(4) 0.6073(2) 0.2123(2) 0.0326(10) Uani d . 1 1 . .
    C C50 0.2600(6) 0.5605(3) 0.0852(3) 0.0634(16) Uani d . 1 1 . .
    H H50 0.2954 0.5399 0.0489 0.076 Uiso calc R 1 1 . .
    C C51 0.1544(6) 0.5741(3) 0.0648(3) 0.0615(16) Uani d . 1 1 . .
    H H51 0.1162 0.5625 0.0145 0.074 Uiso calc R 1 1 . .
    C C52 0.0969(5) 0.6058(3) 0.1170(2) 0.0466(12) Uani d . 1 1 . .
    C C53 0.1562(4) 0.6232(2) 0.1911(2) 0.0347(10) Uani d . 1 1 . .
    C C54 -0.0145(5) 0.6198(3) 0.1000(3) 0.0519(14) Uani d . 1 1 . .
    H H54 -0.0592 0.6069 0.0504 0.062 Uiso calc R 1 1 . .
    C C55 -0.0581(4) 0.6523(3) 0.1554(3) 0.0479(12) Uani d . 1 1 . .
    H H55 -0.1337 0.6622 0.1444 0.057 Uiso calc R 1 1 . .
    C C56 0.0075(3) 0.6712(3) 0.2281(2) 0.0383(11) Uani d . 1 1 . .
    H H56 -0.0243 0.6954 0.2659 0.046 Uiso calc R 1 1 . .
    C C57 0.3560(4) 0.8248(3) 0.3485(3) 0.0436(11) Uani d . 1 1 . .
    H H57 0.3877 0.7853 0.3159 0.052 Uiso calc R 1 1 . .
    C C58 0.3943(4) 0.9148(3) 0.3754(3) 0.0540(13) Uani d . 1 1 . .
    H H58 0.4510 0.9353 0.3610 0.065 Uiso calc R 1 1 . .
    C C59 0.3506(4) 0.9725(3) 0.4218(3) 0.0509(13) Uani d . 1 1 . .
    H H59 0.3770 1.0334 0.4402 0.061 Uiso calc R 1 1 . .
    C C60 0.2657(3) 0.9420(3) 0.4428(2) 0.0377(10) Uani d . 1 1 . .
    C C61 0.2327(3) 0.8515(3) 0.4135(2) 0.0310(9) Uani d . 1 1 . .
    C C62 0.2158(4) 0.9964(3) 0.4924(2) 0.0450(12) Uani d . 1 1 . .
    H H62 0.2395 1.0579 0.5135 0.054 Uiso calc R 1 1 . .
    C C63 0.1353(4) 0.9622(3) 0.5098(2) 0.0428(11) Uani d . 1 1 . .
    H H63 0.1036 0.9999 0.5434 0.051 Uiso calc R 1 1 . .
    C C64 0.0968(3) 0.8696(3) 0.4785(2) 0.0350(10) Uani d . 1 1 . .
    C C65 0.1474(3) 0.8161(3) 0.4315(2) 0.0304(9) Uani d . 1 1 . .
    C C66 0.0108(4) 0.8297(3) 0.4916(2) 0.0458(12) Uani d . 1 1 . .
    H H66 -0.0265 0.8639 0.5230 0.055 Uiso calc R 1 1 . .
    C C67 -0.0190(4) 0.7413(3) 0.4589(2) 0.0450(12) Uani d . 1 1 . .
    H H67 -0.0775 0.7135 0.4673 0.054 Uiso calc R 1 1 . .
    C C68 0.0361(3) 0.6915(3) 0.4129(2) 0.0379(10) Uani d . 1 1 . .
    H H68 0.0141 0.6298 0.3907 0.045 Uiso calc R 1 1 . .
    N N21 0.9342(4) 0.8805(3) 0.3236(3) 0.0737(14) Uani d . 1 1 . .
    C C70 0.6627(4) 0.7663(3) 0.3096(3) 0.0519(13) Uani d . 1 1 . .
    N N20 0.6003(4) 0.8084(3) 0.3261(3) 0.0895(17) Uani d . 1 1 . .
    N N19 0.9140(5) 0.2258(4) 0.3444(3) 0.0921(18) Uani d . 1 1 . .
    C C69 0.7423(4) 0.7123(3) 0.2876(3) 0.0703(16) Uani d . 1 1 . .
    H H69A 0.7475 0.6677 0.3082 0.106 Uiso calc R 1 1 . .
    H H69B 0.8162 0.7487 0.3059 0.106 Uiso calc R 1 1 . .
    H H69C 0.7175 0.6839 0.2336 0.106 Uiso calc R 1 1 . .
    C C74 0.8294(6) 0.2449(4) 0.3437(3) 0.078(2) Uani d . 1 1 . .
    C C75 0.7198(6) 0.2697(4) 0.3412(4) 0.105(3) Uani d . 1 1 . .
    H H75A 0.6719 0.2521 0.2898 0.158 Uiso calc R 1 1 . .
    H H75B 0.7285 0.3332 0.3672 0.158 Uiso calc R 1 1 . .
    H H75C 0.6851 0.2405 0.3651 0.158 Uiso calc R 1 1 . .
    C C78 0.9856(6) 1.0175(4) 0.3033(3) 0.105(3) Uani d . 1 1 . .
    H H78A 1.0594 1.0493 0.3388 0.158 Uiso calc R 1 1 . .
    H H78B 0.9288 1.0552 0.3099 0.158 Uiso calc R 1 1 . .
    H H78C 0.9876 1.0002 0.2530 0.158 Uiso calc R 1 1 . .
    C C77 0.9574(4) 0.9401(4) 0.3151(3) 0.0577(15) Uani d . 1 1 . .
    O O1 0.0464(10) 0.5593(6) 0.5096(4) 0.250(5) Uani d D 1 1 . .
    H H1O 0.065(13) 0.589(9) 0.5548(17) 0.376 Uiso d D 1 1 . .
    H H2O -0.001(11) 0.585(10) 0.490(7) 0.376 Uiso d D 1 1 . .
loop_
    _atom_site_aniso_label
    _atom_site_aniso_U_11
    _atom_site_aniso_U_22
    _atom_site_aniso_U_33
    _atom_site_aniso_U_12
    _atom_site_aniso_U_13
    _atom_site_aniso_U_23
    Cr1 0.0235(3) 0.0264(4) 0.0375(4) 0.0009(3) 0.0060(3) 0.0105(3)
    Cr2 0.0239(3) 0.0303(4) 0.0328(4) 0.0069(3) 0.0082(3) 0.0142(3)
    Fe1 0.0257(3) 0.0230(3) 0.0286(3) 0.0021(2) 0.0103(3) 0.0076(3)
    S1 0.0837(10) 0.0521(9) 0.0546(8) 0.0133(7) 0.0436(8) 0.0232(7)
    S2 0.0506(8) 0.0322(7) 0.0728(9) -0.0058(6) 0.0107(7) 0.0243(7)
    S3 0.0345(7) 0.0514(8) 0.0649(9) 0.0073(6) -0.0027(6) 0.0289(7)
    S4 0.0887(10) 0.0291(7) 0.0478(8) 0.0071(6) 0.0297(7) 0.0174(6)
    S5 0.0675(9) 0.0559(9) 0.0355(7) 0.0033(7) 0.0024(6) 0.0060(7)
    S6 0.0362(6) 0.0504(8) 0.0618(8) 0.0098(5) 0.0209(6) 0.0363(7)
    S7 0.0433(7) 0.0339(7) 0.0687(9) 0.0040(5) 0.0086(6) 0.0272(7)
    S8 0.0311(6) 0.0551(8) 0.0519(7) 0.0036(5) 0.0177(6) 0.0217(6)
    N1 0.033(2) 0.036(2) 0.037(2) 0.0016(16) 0.0077(18) 0.0109(19)
    N2 0.031(2) 0.030(2) 0.046(2) 0.0031(16) 0.0094(17) 0.0133(19)
    N3 0.029(2) 0.034(2) 0.035(2) 0.0020(16) 0.0022(17) 0.0109(18)
    N4 0.0296(19) 0.031(2) 0.039(2) -0.0029(16) 0.0026(16) 0.0126(18)
    N5 0.036(2) 0.038(2) 0.034(2) 0.0043(17) 0.0089(18) 0.0132(19)
    N6 0.0309(19) 0.034(2) 0.043(2) 0.0087(16) 0.0124(17) 0.0190(19)
    N7 0.0314(19) 0.036(2) 0.034(2) 0.0055(16) 0.0067(16) 0.0164(18)
    N8 0.0265(19) 0.035(2) 0.043(2) 0.0063(16) 0.0072(17) 0.0175(18)
    N9 0.0203(17) 0.030(2) 0.038(2) 0.0013(15) 0.0074(16) 0.0109(17)
    N10 0.0224(17) 0.0243(19) 0.034(2) 0.0016(14) 0.0069(15) 0.0082(16)
    N11 0.0310(19) 0.030(2) 0.034(2) 0.0117(15) 0.0126(16) 0.0151(17)
    N12 0.0289(18) 0.0254(19) 0.031(2) 0.0070(15) 0.0108(16) 0.0124(16)
    N13 0.0271(18) 0.030(2) 0.032(2) 0.0050(15) 0.0102(16) 0.0053(17)
    N14 0.0282(18) 0.0273(19) 0.0263(18) 0.0027(15) 0.0106(15) 0.0081(16)
    N15 0.035(2) 0.0222(19) 0.039(2) 0.0055(15) 0.0183(17) 0.0126(17)
    N16 0.035(2) 0.0231(19) 0.036(2) 0.0023(15) 0.0148(17) 0.0134(16)
    N17 0.0312(19) 0.0223(19) 0.039(2) 0.0005(15) 0.0130(17) 0.0078(17)
    N18 0.0296(18) 0.033(2) 0.0282(19) 0.0064(15) 0.0106(15) 0.0138(17)
    C1 0.030(2) 0.028(2) 0.053(3) 0.0021(19) 0.017(2) 0.016(2)
    C2 0.029(2) 0.032(3) 0.040(3) 0.0062(19) 0.009(2) 0.017(2)
    C3 0.032(2) 0.034(3) 0.036(3) -0.003(2) 0.005(2) 0.013(2)
    C4 0.033(2) 0.031(3) 0.025(2) 0.0026(19) 0.0085(18) 0.010(2)
    C5 0.031(2) 0.036(3) 0.044(3) 0.008(2) 0.010(2) 0.021(2)
    C6 0.020(2) 0.035(3) 0.030(2) 0.0070(18) 0.0094(18) 0.007(2)
    C7 0.020(2) 0.038(3) 0.029(2) 0.0034(18) 0.0046(18) 0.016(2)
    C8 0.031(2) 0.030(2) 0.032(2) 0.0085(19) 0.0026(19) 0.014(2)
    C9 0.026(2) 0.048(3) 0.047(3) 0.006(2) 0.010(2) 0.014(2)
    C10 0.037(3) 0.054(3) 0.050(3) 0.009(2) 0.020(2) 0.014(3)
    C11 0.041(3) 0.037(3) 0.042(3) 0.000(2) 0.016(2) 0.010(2)
    C12 0.035(2) 0.024(2) 0.038(3) -0.0030(19) 0.011(2) 0.007(2)
    C13 0.024(2) 0.022(2) 0.037(2) -0.0023(17) 0.0084(19) 0.007(2)
    C14 0.042(3) 0.033(3) 0.038(3) -0.001(2) 0.008(2) 0.015(2)
    C15 0.033(2) 0.034(3) 0.047(3) 0.004(2) 0.004(2) 0.023(2)
    C16 0.027(2) 0.021(2) 0.041(3) -0.0006(17) 0.0040(19) 0.012(2)
    C17 0.023(2) 0.019(2) 0.037(2) 0.0018(16) 0.0060(18) 0.0090(19)
    C18 0.023(2) 0.030(3) 0.052(3) 0.0047(18) 0.005(2) 0.018(2)
    C19 0.026(2) 0.033(3) 0.051(3) 0.0045(19) 0.014(2) 0.011(2)
    C20 0.031(2) 0.027(2) 0.042(3) 0.0032(18) 0.013(2) 0.008(2)
    C21 0.037(3) 0.052(3) 0.044(3) 0.018(2) 0.019(2) 0.018(3)
    C22 0.053(3) 0.069(4) 0.040(3) 0.027(3) 0.026(3) 0.017(3)
    C23 0.059(3) 0.044(3) 0.033(3) 0.015(2) 0.015(2) 0.006(2)
    C24 0.042(3) 0.031(3) 0.032(3) 0.007(2) 0.009(2) 0.012(2)
    C25 0.031(2) 0.023(2) 0.033(2) 0.0071(18) 0.0100(19) 0.012(2)
    C26 0.045(3) 0.028(3) 0.035(3) 0.002(2) 0.000(2) 0.007(2)
    C27 0.031(2) 0.031(3) 0.046(3) -0.0037(19) 0.001(2) 0.015(2)
    C28 0.029(2) 0.023(2) 0.040(3) 0.0028(18) 0.008(2) 0.015(2)
    C29 0.029(2) 0.020(2) 0.030(2) 0.0035(17) 0.0094(19) 0.0111(19)
    C30 0.023(2) 0.033(3) 0.049(3) 0.0005(19) 0.009(2) 0.017(2)
    C31 0.032(2) 0.042(3) 0.052(3) 0.012(2) 0.024(2) 0.022(2)
    C32 0.032(2) 0.036(3) 0.033(2) 0.0055(19) 0.013(2) 0.011(2)
    C33 0.027(2) 0.039(3) 0.041(3) -0.003(2) 0.007(2) 0.003(2)
    C34 0.029(3) 0.063(4) 0.032(3) 0.001(2) 0.001(2) -0.001(3)
    C35 0.039(3) 0.082(4) 0.030(3) 0.022(3) 0.009(2) 0.016(3)
    C36 0.039(3) 0.055(3) 0.033(3) 0.019(2) 0.012(2) 0.014(2)
    C37 0.031(2) 0.033(3) 0.031(2) 0.0106(19) 0.0139(19) 0.011(2)
    C38 0.061(3) 0.064(4) 0.045(3) 0.033(3) 0.020(3) 0.035(3)
    C39 0.072(4) 0.051(3) 0.054(3) 0.026(3) 0.027(3) 0.032(3)
    C40 0.059(3) 0.036(3) 0.036(3) 0.013(2) 0.023(2) 0.017(2)
    C41 0.034(2) 0.030(2) 0.029(2) 0.0047(19) 0.0134(19) 0.012(2)
    C42 0.070(3) 0.031(3) 0.047(3) -0.003(2) 0.025(3) 0.012(2)
    C43 0.058(3) 0.034(3) 0.033(3) -0.011(2) 0.008(2) 0.008(2)
    C44 0.044(3) 0.029(3) 0.032(2) -0.005(2) 0.009(2) 0.007(2)
    C45 0.036(3) 0.026(2) 0.061(3) 0.0069(19) 0.027(2) 0.016(2)
    C46 0.051(3) 0.031(3) 0.094(4) 0.013(2) 0.048(3) 0.023(3)
    C47 0.080(4) 0.028(3) 0.088(4) 0.011(3) 0.067(4) 0.017(3)
    C48 0.066(3) 0.027(3) 0.055(3) 0.004(2) 0.041(3) 0.012(2)
    C49 0.049(3) 0.015(2) 0.039(3) 0.0032(19) 0.026(2) 0.0084(19)
    C50 0.106(5) 0.043(3) 0.055(4) 0.011(3) 0.053(4) 0.014(3)
    C51 0.116(5) 0.032(3) 0.035(3) 0.002(3) 0.032(3) 0.007(2)
    C52 0.079(4) 0.021(2) 0.031(3) -0.005(2) 0.012(3) 0.007(2)
    C53 0.051(3) 0.020(2) 0.035(3) 0.002(2) 0.019(2) 0.009(2)
    C54 0.076(4) 0.027(3) 0.031(3) -0.011(2) -0.009(3) 0.011(2)
    C55 0.050(3) 0.038(3) 0.050(3) -0.001(2) -0.001(3) 0.026(3)
    C56 0.035(3) 0.038(3) 0.041(3) 0.004(2) 0.008(2) 0.018(2)
    C57 0.043(3) 0.030(3) 0.064(3) 0.006(2) 0.030(2) 0.016(2)
    C58 0.052(3) 0.039(3) 0.078(4) 0.000(2) 0.030(3) 0.025(3)
    C59 0.051(3) 0.024(3) 0.073(4) 0.003(2) 0.020(3) 0.015(3)
    C60 0.036(2) 0.027(3) 0.043(3) 0.007(2) 0.009(2) 0.010(2)
    C61 0.031(2) 0.026(2) 0.033(2) 0.0090(18) 0.0069(19) 0.011(2)
    C62 0.046(3) 0.024(3) 0.045(3) 0.011(2) 0.004(2) 0.001(2)
    C63 0.046(3) 0.039(3) 0.033(3) 0.019(2) 0.011(2) 0.003(2)
    C64 0.034(2) 0.039(3) 0.031(2) 0.016(2) 0.012(2) 0.012(2)
    C65 0.030(2) 0.028(2) 0.031(2) 0.0089(18) 0.0063(19) 0.012(2)
    C66 0.051(3) 0.051(3) 0.039(3) 0.022(2) 0.023(2) 0.014(3)
    C67 0.045(3) 0.053(3) 0.051(3) 0.013(2) 0.031(2) 0.024(3)
    C68 0.039(3) 0.037(3) 0.041(3) 0.007(2) 0.020(2) 0.015(2)
    N21 0.066(3) 0.083(4) 0.068(3) -0.011(3) 0.011(3) 0.036(3)
    C70 0.042(3) 0.050(3) 0.065(4) 0.000(3) 0.014(3) 0.030(3)
    N20 0.083(4) 0.079(4) 0.135(5) 0.030(3) 0.064(4) 0.050(4)
    N19 0.100(5) 0.093(4) 0.077(4) 0.000(4) 0.052(4) 0.011(3)
    C69 0.049(3) 0.068(4) 0.098(5) 0.004(3) 0.023(3) 0.039(4)
    C74 0.106(6) 0.053(4) 0.079(4) -0.007(4) 0.065(5) 0.006(3)
    C75 0.132(6) 0.056(4) 0.161(7) 0.021(4) 0.109(6) 0.032(4)
    C78 0.165(7) 0.057(4) 0.101(5) -0.020(4) 0.084(5) 0.011(4)
    C77 0.053(3) 0.069(4) 0.034(3) -0.014(3) 0.013(2) 0.005(3)
    O1 0.305(13) 0.339(13) 0.093(5) 0.207(11) 0.040(7) 0.076(9)
_geom_special_details
;
All e.s.d.'s (except the e.s.d. in the dihedral angle between two l.s. planes)
are estimated using the full covariance matrix. The cell e.s.d.'s are taken
into account individually in the estimation of e.s.d.'s in distances, angles
and torsion angles; correlations between e.s.d.'s in cell parameters are only
used when they are defined by crystal symmetry. An approximate (isotropic)
treatment of cell e.s.d.'s is used for estimating e.s.d.'s involving l.s.
planes.
;
loop_
    _geom_bond_atom_site_label_1
    _geom_bond_atom_site_label_2
    _geom_bond_site_symmetry_2
    _geom_bond_distance
    _geom_bond_publ_flag
    Cr1 N4 . 1.969(3) ?
    Cr1 N3 . 1.975(3) ?
    Cr1 N2 . 1.978(4) ?
    Cr1 N1 . 1.986(4) ?
    Cr1 N10 . 2.064(3) ?
    Cr1 N9 . 2.066(3) ?
    Cr2 N7 . 1.963(3) ?
    Cr2 N5 . 1.977(4) ?
    Cr2 N8 . 1.984(3) ?
    Cr2 N6 . 1.999(3) ?
    Cr2 N12 . 2.071(3) ?
    Cr2 N11 . 2.078(3) ?
    Fe1 N16 . 1.959(3) ?
    Fe1 N15 . 1.972(3) ?
    Fe1 N13 . 1.976(3) ?
    Fe1 N18 . 1.977(3) ?
    Fe1 N17 . 1.978(3) ?
    Fe1 N14 . 1.978(3) ?
    S1 C1 . 1.615(5) ?
    S2 C2 . 1.616(4) ?
    S3 C3 . 1.608(4) ?
    S4 C4 . 1.606(4) ?
    S5 C5 . 1.619(5) ?
    S6 C6 . 1.623(4) ?
    S7 C7 . 1.612(4) ?
    S8 C8 . 1.616(4) ?
    N1 C1 . 1.168(5) ?
    N2 C2 . 1.153(5) ?
    N3 C3 . 1.163(5) ?
    N4 C4 . 1.166(5) ?
    N5 C5 . 1.163(5) ?
    N6 C6 . 1.166(5) ?
    N7 C7 . 1.160(5) ?
    N8 C8 . 1.166(5) ?
    N9 C9 . 1.318(5) ?
    N9 C13 . 1.359(5) ?
    N10 C20 . 1.324(5) ?
    N10 C17 . 1.364(5) ?
    N11 C21 . 1.324(5) ?
    N11 C25 . 1.368(5) ?
    N12 C32 . 1.324(5) ?
    N12 C29 . 1.364(5) ?
    N13 C33 . 1.335(5) ?
    N13 C37 . 1.366(5) ?
    N14 C44 . 1.334(5) ?
    N14 C41 . 1.361(5) ?
    N15 C45 . 1.327(5) ?
    N15 C49 . 1.370(5) ?
    N16 C56 . 1.327(5) ?
    N16 C53 . 1.370(5) ?
    N17 C57 . 1.334(5) ?
    N17 C61 . 1.363(5) ?
    N18 C68 . 1.335(5) ?
    N18 C65 . 1.368(5) ?
    C9 C10 . 1.393(6) ?
    C9 H9 . 0.9500 ?
    C10 C11 . 1.373(6) ?
    C10 H10 . 0.9500 ?
    C11 C12 . 1.395(6) ?
    C11 H11 . 0.9500 ?
    C12 C13 . 1.403(5) ?
    C12 C14 . 1.427(6) ?
    C13 C17 . 1.422(5) ?
    C14 C15 . 1.347(6) ?
    C14 H14 . 0.9500 ?
    C15 C16 . 1.442(5) ?
    C15 H15 . 0.9500 ?
    C16 C18 . 1.386(5) ?
    C16 C17 . 1.399(5) ?
    C18 C19 . 1.364(6) ?
    C18 H18 . 0.9500 ?
    C19 C20 . 1.400(5) ?
    C19 H19 . 0.9500 ?
    C20 H20 . 0.9500 ?
    C21 C22 . 1.398(6) ?
    C21 H21 . 0.9500 ?
    C22 C23 . 1.367(6) ?
    C22 H22 . 0.9500 ?
    C23 C24 . 1.392(6) ?
    C23 H23 . 0.9500 ?
    C24 C25 . 1.403(5) ?
    C24 C26 . 1.433(6) ?
    C25 C29 . 1.414(5) ?
    C26 C27 . 1.348(6) ?
    C26 H26 . 0.9500 ?
    C27 C28 . 1.439(6) ?
    C27 H27 . 0.9500 ?
    C28 C30 . 1.398(5) ?
    C28 C29 . 1.407(5) ?
    C30 C31 . 1.363(6) ?
    C30 H30 . 0.9500 ?
    C31 C32 . 1.393(5) ?
    C31 H31 . 0.9500 ?
    C32 H32 . 0.9500 ?
    C33 C34 . 1.392(6) ?
    C33 H33 . 0.9500 ?
    C34 C35 . 1.361(6) ?
    C34 H34 . 0.9500 ?
    C35 C36 . 1.402(6) ?
    C35 H35 . 0.9500 ?
    C36 C37 . 1.399(5) ?
    C36 C38 . 1.423(6) ?
    C37 C41 . 1.425(5) ?
    C38 C39 . 1.342(6) ?
    C38 H38 . 0.9500 ?
    C39 C40 . 1.424(6) ?
    C39 H39 . 0.9500 ?
    C40 C41 . 1.395(5) ?
    C40 C42 . 1.410(6) ?
    C42 C43 . 1.357(6) ?
    C42 H42 . 0.9500 ?
    C43 C44 . 1.382(5) ?
    C43 H43 . 0.9500 ?
    C44 H44 . 0.9500 ?
    C45 C46 . 1.397(6) ?
    C45 H45 . 0.9500 ?
    C46 C47 . 1.366(7) ?
    C46 H46 . 0.9500 ?
    C47 C48 . 1.396(7) ?
    C47 H47 . 0.9500 ?
    C48 C49 . 1.398(6) ?
    C48 C50 . 1.437(7) ?
    C49 C53 . 1.412(6) ?
    C50 C51 . 1.330(7) ?
    C50 H50 . 0.9500 ?
    C51 C52 . 1.432(7) ?
    C51 H51 . 0.9500 ?
    C52 C54 . 1.397(7) ?
    C52 C53 . 1.403(6) ?
    C54 C55 . 1.362(6) ?
    C54 H54 . 0.9500 ?
    C55 C56 . 1.394(6) ?
    C55 H55 . 0.9500 ?
    C56 H56 . 0.9500 ?
    C57 C58 . 1.403(6) ?
    C57 H57 . 0.9500 ?
    C58 C59 . 1.354(6) ?
    C58 H58 . 0.9500 ?
    C59 C60 . 1.412(6) ?
    C59 H59 . 0.9500 ?
    C60 C61 . 1.396(5) ?
    C60 C62 . 1.421(6) ?
    C61 C65 . 1.415(5) ?
    C62 C63 . 1.348(6) ?
    C62 H62 . 0.9500 ?
    C63 C64 . 1.435(6) ?
    C63 H63 . 0.9500 ?
    C64 C65 . 1.390(5) ?
    C64 C66 . 1.396(6) ?
    C66 C67 . 1.358(6) ?
    C66 H66 . 0.9500 ?
    C67 C68 . 1.393(6) ?
    C67 H67 . 0.9500 ?
    C68 H68 . 0.9500 ?
    N21 C77 . 1.114(6) ?
    C70 N20 . 1.123(6) ?
    C70 C69 . 1.440(7) ?
    N19 C74 . 1.125(8) ?
    C69 H69A . 0.9800 ?
    C69 H69B . 0.9800 ?
    C69 H69C . 0.9800 ?
    C74 C75 . 1.453(9) ?
    C75 H75A . 0.9800 ?
    C75 H75B . 0.9800 ?
    C75 H75C . 0.9800 ?
    C78 C77 . 1.449(7) ?
    C78 H78A . 0.9800 ?
    C78 H78B . 0.9800 ?
    C78 H78C . 0.9800 ?
    O1 H1O . 0.84(2) ?
    O1 H2O . 0.85(2) ?
loop_
    _geom_angle_atom_site_label_1
    _geom_angle_atom_site_label_2
    _geom_angle_atom_site_label_3
    _geom_angle_site_symmetry_1
    _geom_angle_site_symmetry_3
    _geom_angle
    _geom_angle_publ_flag
    N4 Cr1 N3 . . 93.08(13) ?
    N4 Cr1 N2 . . 174.49(14) ?
    N3 Cr1 N2 . . 91.37(14) ?
    N4 Cr1 N1 . . 91.16(14) ?
    N3 Cr1 N1 . . 93.32(14) ?
    N2 Cr1 N1 . . 91.82(14) ?
    N4 Cr1 N10 . . 87.71(13) ?
    N3 Cr1 N10 . . 173.14(14) ?
    N2 Cr1 N10 . . 87.50(13) ?
    N1 Cr1 N10 . . 93.48(14) ?
    N4 Cr1 N9 . . 88.10(13) ?
    N3 Cr1 N9 . . 93.48(13) ?
    N2 Cr1 N9 . . 88.38(13) ?
    N1 Cr1 N9 . . 173.20(13) ?
    N10 Cr1 N9 . . 79.73(13) ?
    N7 Cr2 N5 . . 89.11(14) ?
    N7 Cr2 N8 . . 89.61(13) ?
    N5 Cr2 N8 . . 94.14(14) ?
    N7 Cr2 N6 . . 175.77(13) ?
    N5 Cr2 N6 . . 90.40(14) ?
    N8 Cr2 N6 . . 94.62(13) ?
    N7 Cr2 N12 . . 88.04(12) ?
    N5 Cr2 N12 . . 95.01(13) ?
    N8 Cr2 N12 . . 170.52(13) ?
    N6 Cr2 N12 . . 87.81(12) ?
    N7 Cr2 N11 . . 90.64(13) ?
    N5 Cr2 N11 . . 174.81(13) ?
    N8 Cr2 N11 . . 91.05(13) ?
    N6 Cr2 N11 . . 89.46(13) ?
    N12 Cr2 N11 . . 79.80(12) ?
    N16 Fe1 N15 . . 82.94(14) ?
    N16 Fe1 N13 . . 173.04(13) ?
    N15 Fe1 N13 . . 92.81(13) ?
    N16 Fe1 N18 . . 95.12(13) ?
    N15 Fe1 N18 . . 173.96(13) ?
    N13 Fe1 N18 . . 89.65(13) ?
    N16 Fe1 N17 . . 92.39(13) ?
    N15 Fe1 N17 . . 92.11(13) ?
    N13 Fe1 N17 . . 93.27(13) ?
    N18 Fe1 N17 . . 82.24(13) ?
    N16 Fe1 N14 . . 92.28(13) ?
    N15 Fe1 N14 . . 93.11(12) ?
    N13 Fe1 N14 . . 82.42(13) ?
    N18 Fe1 N14 . . 92.68(13) ?
    N17 Fe1 N14 . . 173.38(13) ?
    C1 N1 Cr1 . . 166.9(3) ?
    C2 N2 Cr1 . . 176.1(3) ?
    C3 N3 Cr1 . . 170.3(3) ?
    C4 N4 Cr1 . . 170.4(3) ?
    C5 N5 Cr2 . . 167.4(3) ?
    C6 N6 Cr2 . . 166.9(3) ?
    C7 N7 Cr2 . . 169.4(3) ?
    C8 N8 Cr2 . . 170.1(3) ?
    C9 N9 C13 . . 118.1(3) ?
    C9 N9 Cr1 . . 128.4(3) ?
    C13 N9 Cr1 . . 113.5(3) ?
    C20 N10 C17 . . 118.6(3) ?
    C20 N10 Cr1 . . 128.2(3) ?
    C17 N10 Cr1 . . 113.2(2) ?
    C21 N11 C25 . . 117.5(4) ?
    C21 N11 Cr2 . . 129.3(3) ?
    C25 N11 Cr2 . . 113.1(3) ?
    C32 N12 C29 . . 118.8(3) ?
    C32 N12 Cr2 . . 128.5(3) ?
    C29 N12 Cr2 . . 112.7(2) ?
    C33 N13 C37 . . 117.0(4) ?
    C33 N13 Fe1 . . 130.0(3) ?
    C37 N13 Fe1 . . 113.0(3) ?
    C44 N14 C41 . . 116.5(3) ?
    C44 N14 Fe1 . . 130.2(3) ?
    C41 N14 Fe1 . . 113.3(2) ?
    C45 N15 C49 . . 117.1(4) ?
    C45 N15 Fe1 . . 130.3(3) ?
    C49 N15 Fe1 . . 112.6(3) ?
    C56 N16 C53 . . 117.1(4) ?
    C56 N16 Fe1 . . 129.9(3) ?
    C53 N16 Fe1 . . 112.9(3) ?
    C57 N17 C61 . . 117.1(4) ?
    C57 N17 Fe1 . . 130.0(3) ?
    C61 N17 Fe1 . . 112.7(3) ?
    C68 N18 C65 . . 117.0(3) ?
    C68 N18 Fe1 . . 129.8(3) ?
    C65 N18 Fe1 . . 113.0(2) ?
    N1 C1 S1 . . 178.2(4) ?
    N2 C2 S2 . . 178.8(4) ?
    N3 C3 S3 . . 179.4(4) ?
    N4 C4 S4 . . 178.2(4) ?
    N5 C5 S5 . . 179.2(4) ?
    N6 C6 S6 . . 178.1(3) ?
    N7 C7 S7 . . 179.2(4) ?
    N8 C8 S8 . . 178.8(4) ?
    N9 C9 C10 . . 122.6(4) ?
    N9 C9 H9 . . 118.7 ?
    C10 C9 H9 . . 118.7 ?
    C11 C10 C9 . . 119.5(4) ?
    C11 C10 H10 . . 120.2 ?
    C9 C10 H10 . . 120.2 ?
    C10 C11 C12 . . 119.5(4) ?
    C10 C11 H11 . . 120.2 ?
    C12 C11 H11 . . 120.2 ?
    C11 C12 C13 . . 117.0(4) ?
    C11 C12 C14 . . 124.5(4) ?
    C13 C12 C14 . . 118.4(4) ?
    N9 C13 C12 . . 123.2(4) ?
    N9 C13 C17 . . 116.6(3) ?
    C12 C13 C17 . . 120.2(4) ?
    C15 C14 C12 . . 121.6(4) ?
    C15 C14 H14 . . 119.2 ?
    C12 C14 H14 . . 119.2 ?
    C14 C15 C16 . . 121.1(4) ?
    C14 C15 H15 . . 119.5 ?
    C16 C15 H15 . . 119.5 ?
    C18 C16 C17 . . 117.2(4) ?
    C18 C16 C15 . . 124.6(4) ?
    C17 C16 C15 . . 118.1(4) ?
    N10 C17 C16 . . 122.6(4) ?
    N10 C17 C13 . . 116.9(3) ?
    C16 C17 C13 . . 120.6(4) ?
    C19 C18 C16 . . 120.4(4) ?
    C19 C18 H18 . . 119.8 ?
    C16 C18 H18 . . 119.8 ?
    C18 C19 C20 . . 119.3(4) ?
    C18 C19 H19 . . 120.4 ?
    C20 C19 H19 . . 120.4 ?
    N10 C20 C19 . . 122.0(4) ?
    N10 C20 H20 . . 119.0 ?
    C19 C20 H20 . . 119.0 ?
    N11 C21 C22 . . 123.1(4) ?
    N11 C21 H21 . . 118.5 ?
    C22 C21 H21 . . 118.5 ?
    C23 C22 C21 . . 119.4(4) ?
    C23 C22 H22 . . 120.3 ?
    C21 C22 H22 . . 120.3 ?
    C22 C23 C24 . . 119.5(4) ?
    C22 C23 H23 . . 120.3 ?
    C24 C23 H23 . . 120.3 ?
    C23 C24 C25 . . 117.8(4) ?
    C23 C24 C26 . . 124.2(4) ?
    C25 C24 C26 . . 117.9(4) ?
    N11 C25 C24 . . 122.7(4) ?
    N11 C25 C29 . . 116.4(4) ?
    C24 C25 C29 . . 120.9(4) ?
    C27 C26 C24 . . 121.7(4) ?
    C27 C26 H26 . . 119.2 ?
    C24 C26 H26 . . 119.2 ?
    C26 C27 C28 . . 121.0(4) ?
    C26 C27 H27 . . 119.5 ?
    C28 C27 H27 . . 119.5 ?
    C30 C28 C29 . . 117.6(4) ?
    C30 C28 C27 . . 124.1(4) ?
    C29 C28 C27 . . 118.3(4) ?
    N12 C29 C28 . . 121.9(4) ?
    N12 C29 C25 . . 117.9(3) ?
    C28 C29 C25 . . 120.2(4) ?
    C31 C30 C28 . . 119.6(4) ?
    C31 C30 H30 . . 120.2 ?
    C28 C30 H30 . . 120.2 ?
    C30 C31 C32 . . 119.7(4) ?
    C30 C31 H31 . . 120.2 ?
    C32 C31 H31 . . 120.2 ?
    N12 C32 C31 . . 122.3(4) ?
    N12 C32 H32 . . 118.8 ?
    C31 C32 H32 . . 118.8 ?
    N13 C33 C34 . . 122.6(4) ?
    N13 C33 H33 . . 118.7 ?
    C34 C33 H33 . . 118.7 ?
    C35 C34 C33 . . 119.9(4) ?
    C35 C34 H34 . . 120.0 ?
    C33 C34 H34 . . 120.0 ?
    C34 C35 C36 . . 119.9(4) ?
    C34 C35 H35 . . 120.0 ?
    C36 C35 H35 . . 120.0 ?
    C37 C36 C35 . . 116.5(4) ?
    C37 C36 C38 . . 118.2(4) ?
    C35 C36 C38 . . 125.3(4) ?
    N13 C37 C36 . . 124.0(4) ?
    N13 C37 C41 . . 115.8(4) ?
    C36 C37 C41 . . 120.2(4) ?
    C39 C38 C36 . . 121.9(4) ?
    C39 C38 H38 . . 119.0 ?
    C36 C38 H38 . . 119.0 ?
    C38 C39 C40 . . 120.7(5) ?
    C38 C39 H39 . . 119.7 ?
    C40 C39 H39 . . 119.7 ?
    C41 C40 C42 . . 116.1(4) ?
    C41 C40 C39 . . 119.1(4) ?
    C42 C40 C39 . . 124.7(4) ?
    N14 C41 C40 . . 124.7(4) ?
    N14 C41 C37 . . 115.5(3) ?
    C40 C41 C37 . . 119.8(4) ?
    C43 C42 C40 . . 119.3(4) ?
    C43 C42 H42 . . 120.3 ?
    C40 C42 H42 . . 120.3 ?
    C42 C43 C44 . . 120.5(4) ?
    C42 C43 H43 . . 119.7 ?
    C44 C43 H43 . . 119.7 ?
    N14 C44 C43 . . 122.8(4) ?
    N14 C44 H44 . . 118.6 ?
    C43 C44 H44 . . 118.6 ?
    N15 C45 C46 . . 122.7(5) ?
    N15 C45 H45 . . 118.6 ?
    C46 C45 H45 . . 118.6 ?
    C47 C46 C45 . . 119.9(5) ?
    C47 C46 H46 . . 120.1 ?
    C45 C46 H46 . . 120.1 ?
    C46 C47 C48 . . 119.5(4) ?
    C46 C47 H47 . . 120.3 ?
    C48 C47 H47 . . 120.3 ?
    C47 C48 C49 . . 117.2(5) ?
    C47 C48 C50 . . 125.3(5) ?
    C49 C48 C50 . . 117.5(5) ?
    N15 C49 C48 . . 123.6(4) ?
    N15 C49 C53 . . 115.7(4) ?
    C48 C49 C53 . . 120.8(4) ?
    C51 C50 C48 . . 121.9(5) ?
    C51 C50 H50 . . 119.1 ?
    C48 C50 H50 . . 119.1 ?
    C50 C51 C52 . . 121.6(5) ?
    C50 C51 H51 . . 119.2 ?
    C52 C51 H51 . . 119.2 ?
    C54 C52 C53 . . 117.1(4) ?
    C54 C52 C51 . . 125.2(5) ?
    C53 C52 C51 . . 117.7(5) ?
    N16 C53 C52 . . 123.6(4) ?
    N16 C53 C49 . . 115.9(4) ?
    C52 C53 C49 . . 120.6(4) ?
    C55 C54 C52 . . 119.2(4) ?
    C55 C54 H54 . . 120.4 ?
    C52 C54 H54 . . 120.4 ?
    C54 C55 C56 . . 120.4(5) ?
    C54 C55 H55 . . 119.8 ?
    C56 C55 H55 . . 119.8 ?
    N16 C56 C55 . . 122.6(4) ?
    N16 C56 H56 . . 118.7 ?
    C55 C56 H56 . . 118.7 ?
    N17 C57 C58 . . 122.1(4) ?
    N17 C57 H57 . . 118.9 ?
    C58 C57 H57 . . 118.9 ?
    C59 C58 C57 . . 120.2(4) ?
    C59 C58 H58 . . 119.9 ?
    C57 C58 H58 . . 119.9 ?
    C58 C59 C60 . . 119.9(4) ?
    C58 C59 H59 . . 120.1 ?
    C60 C59 H59 . . 120.1 ?
    C61 C60 C59 . . 116.1(4) ?
    C61 C60 C62 . . 119.2(4) ?
    C59 C60 C62 . . 124.6(4) ?
    N17 C61 C60 . . 124.5(4) ?
    N17 C61 C65 . . 116.1(4) ?
    C60 C61 C65 . . 119.4(4) ?
    C63 C62 C60 . . 121.1(4) ?
    C63 C62 H62 . . 119.5 ?
    C60 C62 H62 . . 119.5 ?
    C62 C63 C64 . . 121.0(4) ?
    C62 C63 H63 . . 119.5 ?
    C64 C63 H63 . . 119.5 ?
    C65 C64 C66 . . 117.6(4) ?
    C65 C64 C63 . . 118.1(4) ?
    C66 C64 C63 . . 124.3(4) ?
    N18 C65 C64 . . 123.4(4) ?
    N18 C65 C61 . . 115.4(3) ?
    C64 C65 C61 . . 121.2(4) ?
    C67 C66 C64 . . 119.3(4) ?
    C67 C66 H66 . . 120.3 ?
    C64 C66 H66 . . 120.3 ?
    C66 C67 C68 . . 120.1(4) ?
    C66 C67 H67 . . 119.9 ?
    C68 C67 H67 . . 119.9 ?
    N18 C68 C67 . . 122.5(4) ?
    N18 C68 H68 . . 118.7 ?
    C67 C68 H68 . . 118.7 ?
    N20 C70 C69 . . 179.3(6) ?
    C70 C69 H69A . . 109.5 ?
    C70 C69 H69B . . 109.5 ?
    H69A C69 H69B . . 109.5 ?
    C70 C69 H69C . . 109.5 ?
    H69A C69 H69C . . 109.5 ?
    H69B C69 H69C . . 109.5 ?
    N19 C74 C75 . . 178.8(8) ?
    C74 C75 H75A . . 109.5 ?
    C74 C75 H75B . . 109.5 ?
    H75A C75 H75B . . 109.5 ?
    C74 C75 H75C . . 109.5 ?
    H75A C75 H75C . . 109.5 ?
    H75B C75 H75C . . 109.5 ?
    C77 C78 H78A . . 109.5 ?
    C77 C78 H78B . . 109.5 ?
    H78A C78 H78B . . 109.5 ?
    C77 C78 H78C . . 109.5 ?
    H78A C78 H78C . . 109.5 ?
    H78B C78 H78C . . 109.5 ?
    N21 C77 C78 . . 179.0(7) ?
    H1O O1 H2O . . 105(5) ?
loop_
    _geom_torsion_atom_site_label_1
    _geom_torsion_atom_site_label_2
    _geom_torsion_atom_site_label_3
    _geom_torsion_atom_site_label_4
    _geom_torsion_site_symmetry_1
    _geom_torsion_site_symmetry_2
    _geom_torsion_site_symmetry_3
    _geom_torsion_site_symmetry_4
    _geom_torsion
    _geom_torsion_publ_flag
    N4 Cr1 N1 C1 . . . . -65.0(15) ?
    N3 Cr1 N1 C1 . . . . 28.2(15) ?
    N2 Cr1 N1 C1 . . . . 119.7(15) ?
    N10 Cr1 N1 C1 . . . . -152.7(15) ?
    N9 Cr1 N1 C1 . . . . -148.7(13) ?
    N4 Cr1 N2 C2 . . . . -30(6) ?
    N3 Cr1 N2 C2 . . . . -173(5) ?
    N1 Cr1 N2 C2 . . . . 93(5) ?
    N10 Cr1 N2 C2 . . . . 0(5) ?
    N9 Cr1 N2 C2 . . . . -80(5) ?
    N4 Cr1 N3 C3 . . . . 104(2) ?
    N2 Cr1 N3 C3 . . . . -79(2) ?
    N1 Cr1 N3 C3 . . . . 13(2) ?
    N10 Cr1 N3 C3 . . . . -159.7(17) ?
    N9 Cr1 N3 C3 . . . . -168(2) ?
    N3 Cr1 N4 C4 . . . . 177(2) ?
    N2 Cr1 N4 C4 . . . . 33(3) ?
    N1 Cr1 N4 C4 . . . . -90(2) ?
    N10 Cr1 N4 C4 . . . . 4(2) ?
    N9 Cr1 N4 C4 . . . . 83(2) ?
    N7 Cr2 N5 C5 . . . . -45.6(16) ?
    N8 Cr2 N5 C5 . . . . 43.9(16) ?
    N6 Cr2 N5 C5 . . . . 138.6(16) ?
    N12 Cr2 N5 C5 . . . . -133.6(16) ?
    N11 Cr2 N5 C5 . . . . -132.9(16) ?
    N7 Cr2 N6 C6 . . . . -61(3) ?
    N5 Cr2 N6 C6 . . . . 22.6(14) ?
    N8 Cr2 N6 C6 . . . . 116.8(14) ?
    N12 Cr2 N6 C6 . . . . -72.4(14) ?
    N11 Cr2 N6 C6 . . . . -152.2(14) ?
    N5 Cr2 N7 C7 . . . . -9.2(17) ?
    N8 Cr2 N7 C7 . . . . -103.3(17) ?
    N6 Cr2 N7 C7 . . . . 74(3) ?
    N12 Cr2 N7 C7 . . . . 85.8(17) ?
    N11 Cr2 N7 C7 . . . . 165.6(17) ?
    N7 Cr2 N8 C8 . . . . -11(2) ?
    N5 Cr2 N8 C8 . . . . -100(2) ?
    N6 Cr2 N8 C8 . . . . 169(2) ?
    N12 Cr2 N8 C8 . . . . 65(2) ?
    N11 Cr2 N8 C8 . . . . 80(2) ?
    N4 Cr1 N9 C9 . . . . 93.9(3) ?
    N3 Cr1 N9 C9 . . . . 0.9(3) ?
    N2 Cr1 N9 C9 . . . . -90.4(3) ?
    N1 Cr1 N9 C9 . . . . 177.8(10) ?
    N10 Cr1 N9 C9 . . . . -178.1(4) ?
    N4 Cr1 N9 C13 . . . . -86.6(3) ?
    N3 Cr1 N9 C13 . . . . -179.6(3) ?
    N2 Cr1 N9 C13 . . . . 89.2(3) ?
    N1 Cr1 N9 C13 . . . . -2.7(12) ?
    N10 Cr1 N9 C13 . . . . 1.4(2) ?
    N4 Cr1 N10 C20 . . . . -93.5(3) ?
    N3 Cr1 N10 C20 . . . . 169.8(10) ?
    N2 Cr1 N10 C20 . . . . 89.2(3) ?
    N1 Cr1 N10 C20 . . . . -2.5(3) ?
    N9 Cr1 N10 C20 . . . . 178.0(3) ?
    N4 Cr1 N10 C17 . . . . 86.9(3) ?
    N3 Cr1 N10 C17 . . . . -9.8(12) ?
    N2 Cr1 N10 C17 . . . . -90.4(3) ?
    N1 Cr1 N10 C17 . . . . 177.9(3) ?
    N9 Cr1 N10 C17 . . . . -1.6(2) ?
    N7 Cr2 N11 C21 . . . . 90.5(3) ?
    N5 Cr2 N11 C21 . . . .  18E1(6)
                                   ?
    N8 Cr2 N11 C21 . . . . 0.8(3) ?
    N6 Cr2 N11 C21 . . . . -93.8(3) ?
    N12 Cr2 N11 C21 . . . . 178.4(4) ?
    N7 Cr2 N11 C25 . . . . -88.9(3) ?
    N5 Cr2 N11 C25 . . . . -1.7(16) ?
    N8 Cr2 N11 C25 . . . . -178.5(3) ?
    N6 Cr2 N11 C25 . . . . 86.8(3) ?
    N12 Cr2 N11 C25 . . . . -1.0(2) ?
    N7 Cr2 N12 C32 . . . . -87.0(3) ?
    N5 Cr2 N12 C32 . . . . 1.9(3) ?
    N8 Cr2 N12 C32 . . . . -162.8(7) ?
    N6 Cr2 N12 C32 . . . . 92.1(3) ?
    N11 Cr2 N12 C32 . . . . -178.0(3) ?
    N7 Cr2 N12 C29 . . . . 91.3(3) ?
    N5 Cr2 N12 C29 . . . . -179.7(3) ?
    N8 Cr2 N12 C29 . . . . 15.6(9) ?
    N6 Cr2 N12 C29 . . . . -89.5(3) ?
    N11 Cr2 N12 C29 . . . . 0.3(2) ?
    N16 Fe1 N13 C33 . . . . 141.1(10) ?
    N15 Fe1 N13 C33 . . . . 88.9(4) ?
    N18 Fe1 N13 C33 . . . . -85.6(4) ?
    N17 Fe1 N13 C33 . . . . -3.4(4) ?
    N14 Fe1 N13 C33 . . . . -178.3(4) ?
    N16 Fe1 N13 C37 . . . . -39.3(12) ?
    N15 Fe1 N13 C37 . . . . -91.5(3) ?
    N18 Fe1 N13 C37 . . . . 94.0(3) ?
    N17 Fe1 N13 C37 . . . . 176.2(3) ?
    N14 Fe1 N13 C37 . . . . 1.2(3) ?
    N16 Fe1 N14 C44 . . . . -6.8(4) ?
    N15 Fe1 N14 C44 . . . . -89.9(4) ?
    N13 Fe1 N14 C44 . . . . 177.7(4) ?
    N18 Fe1 N14 C44 . . . . 88.4(3) ?
    N17 Fe1 N14 C44 . . . . 128.1(11) ?
    N16 Fe1 N14 C41 . . . . 174.7(3) ?
    N15 Fe1 N14 C41 . . . . 91.7(3) ?
    N13 Fe1 N14 C41 . . . . -0.7(3) ?
    N18 Fe1 N14 C41 . . . . -90.0(3) ?
    N17 Fe1 N14 C41 . . . . -50.4(13) ?
    N16 Fe1 N15 C45 . . . . 177.4(3) ?
    N13 Fe1 N15 C45 . . . . -8.1(3) ?
    N18 Fe1 N15 C45 . . . . 105.9(13) ?
    N17 Fe1 N15 C45 . . . . 85.3(3) ?
    N14 Fe1 N15 C45 . . . . -90.6(3) ?
    N16 Fe1 N15 C49 . . . . -0.3(2) ?
    N13 Fe1 N15 C49 . . . . 174.2(3) ?
    N18 Fe1 N15 C49 . . . . -71.9(14) ?
    N17 Fe1 N15 C49 . . . . -92.4(3) ?
    N14 Fe1 N15 C49 . . . . 91.6(3) ?
    N15 Fe1 N16 C56 . . . . 178.0(3) ?
    N13 Fe1 N16 C56 . . . . 125.3(10) ?
    N18 Fe1 N16 C56 . . . . -7.8(3) ?
    N17 Fe1 N16 C56 . . . . -90.2(3) ?
    N14 Fe1 N16 C56 . . . . 85.1(3) ?
    N15 Fe1 N16 C53 . . . . 1.3(2) ?
    N13 Fe1 N16 C53 . . . . -51.4(11) ?
    N18 Fe1 N16 C53 . . . . 175.6(2) ?
    N17 Fe1 N16 C53 . . . . 93.2(3) ?
    N14 Fe1 N16 C53 . . . . -91.5(3) ?
    N16 Fe1 N17 C57 . . . . -83.2(4) ?
    N15 Fe1 N17 C57 . . . . -0.2(4) ?
    N13 Fe1 N17 C57 . . . . 92.7(4) ?
    N18 Fe1 N17 C57 . . . . -178.1(4) ?
    N14 Fe1 N17 C57 . . . . 141.9(11) ?
    N16 Fe1 N17 C61 . . . . 101.1(3) ?
    N15 Fe1 N17 C61 . . . . -175.9(3) ?
    N13 Fe1 N17 C61 . . . . -83.0(3) ?
    N18 Fe1 N17 C61 . . . . 6.2(3) ?
    N14 Fe1 N17 C61 . . . . -33.8(13) ?
    N16 Fe1 N18 C68 . . . . 86.4(3) ?
    N15 Fe1 N18 C68 . . . . 157.4(12) ?
    N13 Fe1 N18 C68 . . . . -88.5(3) ?
    N17 Fe1 N18 C68 . . . . 178.1(4) ?
    N14 Fe1 N18 C68 . . . . -6.1(3) ?
    N16 Fe1 N18 C65 . . . . -98.4(3) ?
    N15 Fe1 N18 C65 . . . . -27.5(14) ?
    N13 Fe1 N18 C65 . . . . 86.6(3) ?
    N17 Fe1 N18 C65 . . . . -6.7(2) ?
    N14 Fe1 N18 C65 . . . . 169.0(3) ?
    Cr1 N1 C1 S1 . . . . -6(14) ?
    Cr1 N2 C2 S2 . . . .  11E1(2)
                                 ?
    Cr1 N3 C3 S3 . . . .  -1E1(4)
                                 ?
    Cr1 N4 C4 S4 . . . . 164(11) ?
    Cr2 N5 C5 S5 . . . .  -17E1(10)
                                   ?
    Cr2 N6 C6 S6 . . . . -102(11) ?
    Cr2 N7 C7 S7 . . . .  -17E1(10)
                                   ?
    Cr2 N8 C8 S8 . . . . -146(16) ?
    C13 N9 C9 C10 . . . . 0.0(6) ?
    Cr1 N9 C9 C10 . . . . 179.5(3) ?
    N9 C9 C10 C11 . . . . 0.6(7) ?
    C9 C10 C11 C12 . . . . -0.8(6) ?
    C10 C11 C12 C13 . . . . 0.4(6) ?
    C10 C11 C12 C14 . . . . -179.0(4) ?
    C9 N9 C13 C12 . . . . -0.5(5) ?
    Cr1 N9 C13 C12 . . . . 179.9(3) ?
    C9 N9 C13 C17 . . . . 178.6(3) ?
    Cr1 N9 C13 C17 . . . . -1.0(4) ?
    C11 C12 C13 N9 . . . . 0.3(6) ?
    C14 C12 C13 N9 . . . . 179.7(3) ?
    C11 C12 C13 C17 . . . . -178.7(3) ?
    C14 C12 C13 C17 . . . . 0.7(5) ?
    C11 C12 C14 C15 . . . . 178.5(4) ?
    C13 C12 C14 C15 . . . . -0.9(6) ?
    C12 C14 C15 C16 . . . . -0.1(6) ?
    C14 C15 C16 C18 . . . . -177.4(4) ?
    C14 C15 C16 C17 . . . . 1.4(6) ?
    C20 N10 C17 C16 . . . . 0.0(5) ?
    Cr1 N10 C17 C16 . . . . 179.7(3) ?
    C20 N10 C17 C13 . . . . -178.1(3) ?
    Cr1 N10 C17 C13 . . . . 1.6(4) ?
    C18 C16 C17 N10 . . . . -0.7(5) ?
    C15 C16 C17 N10 . . . . -179.6(3) ?
    C18 C16 C17 C13 . . . . 177.3(3) ?
    C15 C16 C17 C13 . . . . -1.6(5) ?
    N9 C13 C17 N10 . . . . -0.4(5) ?
    C12 C13 C17 N10 . . . . 178.7(3) ?
    N9 C13 C17 C16 . . . . -178.5(3) ?
    C12 C13 C17 C16 . . . . 0.6(5) ?
    C17 C16 C18 C19 . . . . 1.4(6) ?
    C15 C16 C18 C19 . . . . -179.9(4) ?
    C16 C18 C19 C20 . . . . -1.3(6) ?
    C17 N10 C20 C19 . . . . 0.1(5) ?
    Cr1 N10 C20 C19 . . . . -179.5(3) ?
    C18 C19 C20 N10 . . . . 0.5(6) ?
    C25 N11 C21 C22 . . . . -1.5(6) ?
    Cr2 N11 C21 C22 . . . . 179.1(3) ?
    N11 C21 C22 C23 . . . . 0.3(7) ?
    C21 C22 C23 C24 . . . . 1.9(7) ?
    C22 C23 C24 C25 . . . . -2.6(6) ?
    C22 C23 C24 C26 . . . . 177.0(4) ?
    C21 N11 C25 C24 . . . . 0.7(5) ?
    Cr2 N11 C25 C24 . . . . -179.9(3) ?
    C21 N11 C25 C29 . . . . -177.9(3) ?
    Cr2 N11 C25 C29 . . . . 1.6(4) ?
    C23 C24 C25 N11 . . . . 1.4(6) ?
    C26 C24 C25 N11 . . . . -178.2(3) ?
    C23 C24 C25 C29 . . . . 179.9(4) ?
    C26 C24 C25 C29 . . . . 0.3(6) ?
    C23 C24 C26 C27 . . . . -178.2(4) ?
    C25 C24 C26 C27 . . . . 1.4(6) ?
    C24 C26 C27 C28 . . . . -1.7(6) ?
    C26 C27 C28 C30 . . . . 178.5(4) ?
    C26 C27 C28 C29 . . . . 0.3(6) ?
    C32 N12 C29 C28 . . . . 0.6(5) ?
    Cr2 N12 C29 C28 . . . . -177.9(3) ?
    C32 N12 C29 C25 . . . . 179.0(3) ?
    Cr2 N12 C29 C25 . . . . 0.5(4) ?
    C30 C28 C29 N12 . . . . 1.3(5) ?
    C27 C28 C29 N12 . . . . 179.6(3) ?
    C30 C28 C29 C25 . . . . -177.0(3) ?
    C27 C28 C29 C25 . . . . 1.3(5) ?
    N11 C25 C29 N12 . . . . -1.4(5) ?
    C24 C25 C29 N12 . . . . -180.0(3) ?
    N11 C25 C29 C28 . . . . 177.0(3) ?
    C24 C25 C29 C28 . . . . -1.5(5) ?
    C29 C28 C30 C31 . . . . -2.1(6) ?
    C27 C28 C30 C31 . . . . 179.7(4) ?
    C28 C30 C31 C32 . . . . 1.0(6) ?
    C29 N12 C32 C31 . . . . -1.8(6) ?
    Cr2 N12 C32 C31 . . . . 176.5(3) ?
    C30 C31 C32 N12 . . . . 1.0(6) ?
    C37 N13 C33 C34 . . . . 1.2(6) ?
    Fe1 N13 C33 C34 . . . . -179.2(3) ?
    N13 C33 C34 C35 . . . . -0.2(7) ?
    C33 C34 C35 C36 . . . . -0.7(7) ?
    C34 C35 C36 C37 . . . . 0.5(6) ?
    C34 C35 C36 C38 . . . . -177.8(4) ?
    C33 N13 C37 C36 . . . . -1.4(6) ?
    Fe1 N13 C37 C36 . . . . 179.0(3) ?
    C33 N13 C37 C41 . . . . 178.1(3) ?
    Fe1 N13 C37 C41 . . . . -1.5(4) ?
    C35 C36 C37 N13 . . . . 0.6(6) ?
    C38 C36 C37 N13 . . . . 179.0(4) ?
    C35 C36 C37 C41 . . . . -179.0(4) ?
    C38 C36 C37 C41 . . . . -0.5(6) ?
    C37 C36 C38 C39 . . . . -1.0(7) ?
    C35 C36 C38 C39 . . . . 177.3(5) ?
    C36 C38 C39 C40 . . . . 1.2(7) ?
    C38 C39 C40 C41 . . . . 0.2(7) ?
    C38 C39 C40 C42 . . . . -177.8(5) ?
    C44 N14 C41 C40 . . . . 0.0(6) ?
    Fe1 N14 C41 C40 . . . . 178.7(3) ?
    C44 N14 C41 C37 . . . . -178.5(3) ?
    Fe1 N14 C41 C37 . . . . 0.2(4) ?
    C42 C40 C41 N14 . . . . -2.0(6) ?
    C39 C40 C41 N14 . . . . 179.8(4) ?
    C42 C40 C41 C37 . . . . 176.5(4) ?
    C39 C40 C41 C37 . . . . -1.7(6) ?
    N13 C37 C41 N14 . . . . 0.9(5) ?
    C36 C37 C41 N14 . . . . -179.5(4) ?
    N13 C37 C41 C40 . . . . -177.7(4) ?
    C36 C37 C41 C40 . . . . 1.9(6) ?
    C41 C40 C42 C43 . . . . 1.6(6) ?
    C39 C40 C42 C43 . . . . 179.7(4) ?
    C40 C42 C43 C44 . . . . 0.5(7) ?
    C41 N14 C44 C43 . . . . 2.4(6) ?
    Fe1 N14 C44 C43 . . . . -176.0(3) ?
    C42 C43 C44 N14 . . . . -2.7(7) ?
    C49 N15 C45 C46 . . . . -1.6(5) ?
    Fe1 N15 C45 C46 . . . . -179.3(3) ?
    N15 C45 C46 C47 . . . . 1.9(6) ?
    C45 C46 C47 C48 . . . . -1.3(7) ?
    C46 C47 C48 C49 . . . . 0.5(6) ?
    C46 C47 C48 C50 . . . . -179.8(4) ?
    C45 N15 C49 C48 . . . . 0.8(5) ?
    Fe1 N15 C49 C48 . . . . 178.9(3) ?
    C45 N15 C49 C53 . . . . -178.8(3) ?
    Fe1 N15 C49 C53 . . . . -0.8(4) ?
    C47 C48 C49 N15 . . . . -0.2(6) ?
    C50 C48 C49 N15 . . . . -180.0(4) ?
    C47 C48 C49 C53 . . . . 179.4(4) ?
    C50 C48 C49 C53 . . . . -0.4(6) ?
    C47 C48 C50 C51 . . . . 179.6(5) ?
    C49 C48 C50 C51 . . . . -0.7(7) ?
    C48 C50 C51 C52 . . . . 0.6(8) ?
    C50 C51 C52 C54 . . . . -178.4(5) ?
    C50 C51 C52 C53 . . . . 0.6(7) ?
    C56 N16 C53 C52 . . . . 1.5(5) ?
    Fe1 N16 C53 C52 . . . . 178.6(3) ?
    C56 N16 C53 C49 . . . . -179.2(3) ?
    Fe1 N16 C53 C49 . . . . -2.1(4) ?
    C54 C52 C53 N16 . . . . -3.4(6) ?
    C51 C52 C53 N16 . . . . 177.5(4) ?
    C54 C52 C53 C49 . . . . 177.4(4) ?
    C51 C52 C53 C49 . . . . -1.7(6) ?
    N15 C49 C53 N16 . . . . 1.9(5) ?
    C48 C49 C53 N16 . . . . -177.7(3) ?
    N15 C49 C53 C52 . . . . -178.8(3) ?
    C48 C49 C53 C52 . . . . 1.6(6) ?
    C53 C52 C54 C55 . . . . 2.5(6) ?
    C51 C52 C54 C55 . . . . -178.4(4) ?
    C52 C54 C55 C56 . . . . -0.1(6) ?
    C53 N16 C56 C55 . . . . 1.1(6) ?
    Fe1 N16 C56 C55 . . . . -175.4(3) ?
    C54 C55 C56 N16 . . . . -1.8(6) ?
    C61 N17 C57 C58 . . . . 0.5(6) ?
    Fe1 N17 C57 C58 . . . . -175.1(3) ?
    N17 C57 C58 C59 . . . . -0.1(7) ?
    C57 C58 C59 C60 . . . . -0.4(7) ?
    C58 C59 C60 C61 . . . . 0.5(7) ?
    C58 C59 C60 C62 . . . . 178.5(5) ?
    C57 N17 C61 C60 . . . . -0.4(6) ?
    Fe1 N17 C61 C60 . . . . 175.9(3) ?
    C57 N17 C61 C65 . . . . 179.0(4) ?
    Fe1 N17 C61 C65 . . . . -4.8(4) ?
    C59 C60 C61 N17 . . . . -0.1(6) ?
    C62 C60 C61 N17 . . . . -178.2(4) ?
    C59 C60 C61 C65 . . . . -179.4(4) ?
    C62 C60 C61 C65 . . . . 2.4(6) ?
    C61 C60 C62 C63 . . . . -1.8(6) ?
    C59 C60 C62 C63 . . . . -179.8(4) ?
    C60 C62 C63 C64 . . . . -0.5(7) ?
    C62 C63 C64 C65 . . . . 2.0(6) ?
    C62 C63 C64 C66 . . . . -177.3(4) ?
    C68 N18 C65 C64 . . . . 1.3(5) ?
    Fe1 N18 C65 C64 . . . . -174.5(3) ?
    C68 N18 C65 C61 . . . . -178.1(3) ?
    Fe1 N18 C65 C61 . . . . 6.1(4) ?
    C66 C64 C65 N18 . . . . -1.3(6) ?
    C63 C64 C65 N18 . . . . 179.3(3) ?
    C66 C64 C65 C61 . . . . 178.0(4) ?
    C63 C64 C65 C61 . . . . -1.3(6) ?
    N17 C61 C65 N18 . . . . -0.9(5) ?
    C60 C61 C65 N18 . . . . 178.5(3) ?
    N17 C61 C65 C64 . . . . 179.7(4) ?
    C60 C61 C65 C64 . . . . -0.9(6) ?
    C65 C64 C66 C67 . . . . 0.6(6) ?
    C63 C64 C66 C67 . . . . 179.9(4) ?
    C64 C66 C67 C68 . . . . 0.1(7) ?
    C65 N18 C68 C67 . . . . -0.5(6) ?
    Fe1 N18 C68 C67 . . . . 174.5(3) ?
    C66 C67 C68 N18 . . . . -0.2(7) ?
_iucr_refine_instructions_details
;
TITL 711 in P-1
CELL 0.71073  12.6410  16.6805  20.6919 111.514 107.291  92.231
ZERR    2.00   0.0024   0.0031   0.0041   0.005   0.006   0.005
LATT 1
SFAC C  H  N  O  Fe S  Cr
UNIT 148  102  42  2  2  16  4
L.S. 10
ACTA
BOND $h
FMAP 2
PLAN 20
conf
dfix 0.82 o1 h1o o1 h2o
dang 1.35 h1o h2o
htab
size 0.12 0.22 0.23
TEMP -100
WGHT    0.057200    0.005400
FVAR       0.06361   0.66592
CR1   7    0.272280    0.119742    0.244791    11.00000    0.02355    0.02640 =
         0.03749    0.01052    0.00602    0.00086
CR2   7    0.654377    0.318147    0.087545    11.00000    0.02392    0.03028 =
         0.03278    0.01416    0.00819    0.00692
FE1   5    0.216548    0.670158    0.342998    11.00000    0.02572    0.02299 =
         0.02859    0.00761    0.01034    0.00211
S1    6    0.273286    0.221106    0.490750    11.00000    0.08369    0.05215 =
         0.05456    0.02322    0.04364    0.01333
S2    6    0.094519   -0.170847    0.169614    11.00000    0.05059    0.03222 =
         0.07277    0.02432    0.01071   -0.00580
S3    6    0.626759    0.061515    0.359253    11.00000    0.03449    0.05143 =
         0.06489    0.02891   -0.00271    0.00732
S4    6    0.377434    0.413440    0.284153    11.00000    0.08868    0.02907 =
         0.04776    0.01736    0.02970    0.00708
S5    6    0.770676    0.507901    0.339914    11.00000    0.06753    0.05587 =
         0.03549    0.00599    0.00238    0.00329
S6    6    0.651086    0.076910    0.157952    11.00000    0.03625    0.05040 =
         0.06181    0.03629    0.02094    0.00983
S7    6    0.627072    0.592831    0.073210    11.00000    0.04329    0.03394 =
         0.06868    0.02715    0.00861    0.00397
S8    6    1.028399    0.365782    0.089405    11.00000    0.03114    0.05505 =
         0.05193    0.02173    0.01768    0.00363
N1    3    0.248844    0.157513    0.341693    11.00000    0.03313    0.03637 =
         0.03679    0.01092    0.00775    0.00163
N2    3    0.203491   -0.002213    0.215909    11.00000    0.03086    0.03019 =
         0.04604    0.01334    0.00944    0.00306
N3    3    0.423989    0.094293    0.283497    11.00000    0.02897    0.03386 =
         0.03513    0.01094    0.00217    0.00203
N4    3    0.329801    0.240972    0.264947    11.00000    0.02959    0.03056 =
         0.03902    0.01260    0.00255   -0.00292
N5    3    0.689982    0.387282    0.194252    11.00000    0.03617    0.03772 =
         0.03412    0.01316    0.00889    0.00430
N6    3    0.655090    0.207578    0.104390    11.00000    0.03092    0.03410 =
         0.04267    0.01905    0.01237    0.00873
N7    3    0.642161    0.426497    0.070933    11.00000    0.03137    0.03582 =
         0.03424    0.01643    0.00672    0.00548
N8    3    0.813626    0.329492    0.092251    11.00000    0.02652    0.03502 =
         0.04341    0.01747    0.00724    0.00630
N9    3    0.278284    0.084432    0.139392    11.00000    0.02030    0.02969 =
         0.03834    0.01086    0.00736    0.00134
N10   3    0.115503    0.139650    0.191986    11.00000    0.02242    0.02434 =
         0.03367    0.00825    0.00693    0.00159
N11   3    0.601678    0.244796   -0.025417    11.00000    0.03105    0.02972 =
         0.03357    0.01513    0.01256    0.01168
N12   3    0.481950    0.299715    0.063996    11.00000    0.02890    0.02545 =
         0.03064    0.01239    0.01081    0.00695
N13   3    0.323403    0.668810    0.434227    11.00000    0.02714    0.02968 =
         0.03248    0.00531    0.01017    0.00497
N14   3    0.155739    0.552343    0.330567    11.00000    0.02817    0.02727 =
         0.02633    0.00811    0.01062    0.00270
N15   3    0.316749    0.624942    0.285712    11.00000    0.03481    0.02216 =
         0.03908    0.01257    0.01834    0.00553
N16   3    0.112511    0.656667    0.246752    11.00000    0.03501    0.02308 =
         0.03607    0.01335    0.01481    0.00226
N17   3    0.276623    0.792755    0.367110    11.00000    0.03124    0.02228 =
         0.03854    0.00778    0.01305    0.00055
N18   3    0.118659    0.727004    0.398943    11.00000    0.02956    0.03284 =
         0.02824    0.01382    0.01063    0.00637
C1    1    0.257369    0.184065    0.403981    11.00000    0.03035    0.02761 =
         0.05270    0.01603    0.01672    0.00213
C2    1    0.157573   -0.072151    0.197141    11.00000    0.02905    0.03244 =
         0.03965    0.01736    0.00853    0.00617
C3    1    0.509251    0.080396    0.314970    11.00000    0.03226    0.03366 =
         0.03604    0.01259    0.00456   -0.00289
C4    1    0.348210    0.313367    0.272235    11.00000    0.03268    0.03111 =
         0.02506    0.00985    0.00849    0.00256
C5    1    0.724124    0.438107    0.255010    11.00000    0.03090    0.03587 =
         0.04396    0.02051    0.01045    0.00808
C6    1    0.651556    0.152753    0.126408    11.00000    0.01997    0.03528 =
         0.03005    0.00738    0.00940    0.00697
C7    1    0.636085    0.496341    0.072429    11.00000    0.01999    0.03797 =
         0.02936    0.01555    0.00458    0.00339
C8    1    0.903538    0.345591    0.091253    11.00000    0.03144    0.03006 =
         0.03154    0.01399    0.00259    0.00847
C9    1    0.359793    0.055024    0.114523    11.00000    0.02626    0.04760 =
         0.04684    0.01363    0.01033    0.00584
AFIX  43
H9    2    0.425983    0.048717    0.147787    11.00000   -1.20000
AFIX   0
C10   1    0.352784    0.032807    0.041386    11.00000    0.03684    0.05368 =
         0.04974    0.01351    0.01976    0.00925
AFIX  43
H10   2    0.412990    0.011244    0.025354    11.00000   -1.20000
AFIX   0
C11   1    0.258249    0.042297   -0.007348    11.00000    0.04070    0.03733 =
         0.04168    0.01044    0.01614   -0.00011
AFIX  43
H11   2    0.252986    0.028070   -0.057181    11.00000   -1.20000
AFIX   0
C12   1    0.169982    0.072987    0.016857    11.00000    0.03510    0.02419 =
         0.03794    0.00718    0.01072   -0.00301
C13   1    0.184048    0.093152    0.091272    11.00000    0.02415    0.02223 =
         0.03721    0.00652    0.00841   -0.00231
C14   1    0.067229    0.084241   -0.028847    11.00000    0.04160    0.03346 =
         0.03793    0.01466    0.00795   -0.00071
AFIX  43
H14   2    0.057187    0.071620   -0.079151    11.00000   -1.20000
AFIX   0
C15   1   -0.015904    0.112329   -0.002413    11.00000    0.03329    0.03359 =
         0.04700    0.02268    0.00410    0.00447
AFIX  43
H15   2   -0.083205    0.119244   -0.034316    11.00000   -1.20000
AFIX   0
C16   1   -0.004375    0.132064    0.073521    11.00000    0.02677    0.02076 =
         0.04143    0.01245    0.00400   -0.00056
C17   1    0.096698    0.123093    0.119538    11.00000    0.02343    0.01890 =
         0.03658    0.00901    0.00603    0.00180
C18   1   -0.087352    0.157982    0.104272    11.00000    0.02308    0.02963 =
         0.05224    0.01807    0.00523    0.00467
AFIX  43
H18   2   -0.157781    0.163610    0.074584    11.00000   -1.20000
AFIX   0
C19   1   -0.068452    0.175448    0.176905    11.00000    0.02574    0.03260 =
         0.05105    0.01114    0.01381    0.00452
AFIX  43
H19   2   -0.124766    0.194354    0.198204    11.00000   -1.20000
AFIX   0
C20   1    0.034858    0.165202    0.219716    11.00000    0.03067    0.02656 =
         0.04168    0.00823    0.01303    0.00322
AFIX  43
H20   2    0.047459    0.176937    0.270172    11.00000   -1.20000
AFIX   0
C21   1    0.662222    0.219557   -0.069464    11.00000    0.03675    0.05153 =
         0.04392    0.01783    0.01892    0.01840
AFIX  43
H21   2    0.741509    0.236713   -0.048729    11.00000   -1.20000
AFIX   0
C22   1    0.614953    0.168827   -0.145087    11.00000    0.05292    0.06914 =
         0.04038    0.01716    0.02606    0.02705
AFIX  43
H22   2    0.661591    0.151906   -0.174663    11.00000   -1.20000
AFIX   0
C23   1    0.500998    0.143824   -0.176040    11.00000    0.05916    0.04355 =
         0.03343    0.00621    0.01460    0.01477
AFIX  43
H23   2    0.467906    0.107926   -0.227064    11.00000   -1.20000
AFIX   0
C24   1    0.433834    0.171366   -0.132222    11.00000    0.04207    0.03077 =
         0.03223    0.01203    0.00906    0.00681
C25   1    0.487503    0.221209   -0.056645    11.00000    0.03141    0.02305 =
         0.03260    0.01217    0.01001    0.00712
C26   1    0.313512    0.152577   -0.159361    11.00000    0.04523    0.02808 =
         0.03501    0.00671   -0.00019    0.00163
AFIX  43
H26   2    0.275716    0.117848   -0.210176    11.00000   -1.20000
AFIX   0
C27   1    0.252595    0.182923   -0.114626    11.00000    0.03110    0.03062 =
         0.04609    0.01476    0.00107   -0.00371
AFIX  43
H27   2    0.172886    0.170527   -0.134680    11.00000   -1.20000
AFIX   0
C28   1    0.306405    0.233798   -0.036973    11.00000    0.02858    0.02350 =
         0.04020    0.01477    0.00767    0.00281
C29   1    0.424540    0.251549   -0.008843    11.00000    0.02921    0.01998 =
         0.03023    0.01111    0.00942    0.00346
C30   1    0.248619    0.268979    0.012290    11.00000    0.02318    0.03334 =
         0.04879    0.01667    0.00874    0.00049
AFIX  43
H30   2    0.168818    0.260116   -0.004855    11.00000   -1.20000
AFIX   0
C31   1    0.307372    0.316058    0.085043    11.00000    0.03236    0.04227 =
         0.05200    0.02162    0.02407    0.01206
AFIX  43
H31   2    0.268699    0.339381    0.118999    11.00000   -1.20000
AFIX   0
C32   1    0.424384    0.329819    0.109384    11.00000    0.03193    0.03638 =
         0.03343    0.01109    0.01306    0.00549
AFIX  43
H32   2    0.464297    0.361948    0.160366    11.00000   -1.20000
AFIX   0
C33   1    0.407314    0.730331    0.487397    11.00000    0.02703    0.03896 =
         0.04064    0.00278    0.00718   -0.00308
AFIX  43
H33   2    0.420544    0.784575    0.483521    11.00000   -1.20000
AFIX   0
C34   1    0.476197    0.718100    0.548307    11.00000    0.02869    0.06273 =
         0.03234   -0.00149    0.00133    0.00065
AFIX  43
H34   2    0.535223    0.763447    0.584915    11.00000   -1.20000
AFIX   0
C35   1    0.458904    0.641133    0.555361    11.00000    0.03877    0.08210 =
         0.03044    0.01593    0.00919    0.02159
AFIX  43
H35   2    0.506382    0.632458    0.596611    11.00000   -1.20000
AFIX   0
C36   1    0.370951    0.574646    0.501695    11.00000    0.03904    0.05464 =
         0.03262    0.01384    0.01212    0.01853
C37   1    0.305565    0.592337    0.442398    11.00000    0.03128    0.03331 =
         0.03142    0.01087    0.01391    0.01060
C38   1    0.342007    0.492715    0.504025    11.00000    0.06125    0.06379 =
         0.04501    0.03498    0.01991    0.03279
AFIX  43
H38   2    0.386497    0.479552    0.543591    11.00000   -1.20000
AFIX   0
C39   1    0.253736    0.433486    0.452000    11.00000    0.07192    0.05123 =
         0.05437    0.03151    0.02743    0.02579
AFIX  43
H39   2    0.236051    0.379881    0.455820    11.00000   -1.20000
AFIX   0
C40   1    0.186295    0.450131    0.391127    11.00000    0.05864    0.03638 =
         0.03552    0.01713    0.02338    0.01275
C41   1    0.213336    0.528928    0.385996    11.00000    0.03415    0.03035 =
         0.02876    0.01163    0.01343    0.00471
C42   1    0.089976    0.393239    0.335227    11.00000    0.06980    0.03088 =
         0.04664    0.01217    0.02466   -0.00312
AFIX  43
H42   2    0.065850    0.339177    0.336217    11.00000   -1.20000
AFIX   0
C43   1    0.032100    0.416492    0.280010    11.00000    0.05766    0.03432 =
         0.03270    0.00763    0.00755   -0.01066
AFIX  43
H43   2   -0.033223    0.378683    0.242415    11.00000   -1.20000
AFIX   0
C44   1    0.067457    0.494753    0.278047    11.00000    0.04384    0.02859 =
         0.03153    0.00727    0.00931   -0.00540
AFIX  43
H44   2    0.027171    0.508103    0.237569    11.00000   -1.20000
AFIX   0
C45   1    0.422179    0.612185    0.307658    11.00000    0.03556    0.02644 =
         0.06077    0.01578    0.02653    0.00690
AFIX  43
H45   2    0.458657    0.625429    0.358532    11.00000   -1.20000
AFIX   0
C46   1    0.481760    0.580095    0.259074    11.00000    0.05066    0.03103 =
         0.09376    0.02341    0.04770    0.01315
AFIX  43
H46   2    0.556393    0.570229    0.276829    11.00000   -1.20000
AFIX   0
C47   1    0.432491    0.562930    0.185985    11.00000    0.08039    0.02796 =
         0.08837    0.01688    0.06656    0.01090
AFIX  43
H47   2    0.473095    0.542204    0.152840    11.00000   -1.20000
AFIX   0
C48   1    0.322005    0.576081    0.160371    11.00000    0.06649    0.02695 =
         0.05544    0.01183    0.04097    0.00367
C49   1    0.267606    0.607299    0.212293    11.00000    0.04869    0.01537 =
         0.03933    0.00839    0.02587    0.00324
C50   1    0.259990    0.560489    0.085162    11.00000    0.10640    0.04299 =
         0.05492    0.01428    0.05321    0.01105
AFIX  43
H50   2    0.295404    0.539888    0.048948    11.00000   -1.20000
AFIX   0
C51   1    0.154388    0.574092    0.064830    11.00000    0.11586    0.03202 =
         0.03451    0.00687    0.03165    0.00178
AFIX  43
H51   2    0.116177    0.562466    0.014457    11.00000   -1.20000
AFIX   0
C52   1    0.096911    0.605820    0.116992    11.00000    0.07893    0.02095 =
         0.03081    0.00690    0.01153   -0.00475
C53   1    0.156202    0.623158    0.191056    11.00000    0.05149    0.01986 =
         0.03453    0.00939    0.01905    0.00246
C54   1   -0.014468    0.619842    0.099989    11.00000    0.07577    0.02739 =
         0.03067    0.01054   -0.00889   -0.01134
AFIX  43
H54   2   -0.059229    0.606878    0.050396    11.00000   -1.20000
AFIX   0
C55   1   -0.058071    0.652329    0.155400    11.00000    0.04976    0.03823 =
         0.04963    0.02559   -0.00084   -0.00142
AFIX  43
H55   2   -0.133670    0.662187    0.144381    11.00000   -1.20000
AFIX   0
C56   1    0.007463    0.671203    0.228147    11.00000    0.03524    0.03792 =
         0.04093    0.01839    0.00825    0.00398
AFIX  43
H56   2   -0.024330    0.695424    0.265891    11.00000   -1.20000
AFIX   0
C57   1    0.356000    0.824757    0.348481    11.00000    0.04323    0.03032 =
         0.06380    0.01616    0.03022    0.00629
AFIX  43
H57   2    0.387653    0.785312    0.315923    11.00000   -1.20000
AFIX   0
C58   1    0.394275    0.914794    0.375408    11.00000    0.05244    0.03854 =
         0.07790    0.02481    0.02996    0.00016
AFIX  43
H58   2    0.451005    0.935308    0.361021    11.00000   -1.20000
AFIX   0
C59   1    0.350587    0.972491    0.421823    11.00000    0.05071    0.02417 =
         0.07255    0.01462    0.01964    0.00294
AFIX  43
H59   2    0.376967    1.033391    0.440249    11.00000   -1.20000
AFIX   0
C60   1    0.265737    0.942007    0.442809    11.00000    0.03610    0.02726 =
         0.04340    0.01049    0.00852    0.00738
C61   1    0.232736    0.851502    0.413522    11.00000    0.03091    0.02616 =
         0.03278    0.01075    0.00694    0.00896
C62   1    0.215804    0.996423    0.492352    11.00000    0.04647    0.02384 =
         0.04546    0.00083    0.00448    0.01106
AFIX  43
H62   2    0.239543    1.057918    0.513491    11.00000   -1.20000
AFIX   0
C63   1    0.135286    0.962194    0.509843    11.00000    0.04592    0.03907 =
         0.03269    0.00321    0.01073    0.01946
AFIX  43
H63   2    0.103584    0.999890    0.543383    11.00000   -1.20000
AFIX   0
C64   1    0.096761    0.869645    0.478537    11.00000    0.03418    0.03938 =
         0.03074    0.01161    0.01154    0.01602
C65   1    0.147365    0.816086    0.431483    11.00000    0.02961    0.02821 =
         0.03125    0.01209    0.00626    0.00885
C66   1    0.010793    0.829655    0.491586    11.00000    0.05087    0.05068 =
         0.03904    0.01352    0.02320    0.02165
AFIX  43
H66   2   -0.026500    0.863877    0.523038    11.00000   -1.20000
AFIX   0
C67   1   -0.018975    0.741345    0.458863    11.00000    0.04479    0.05327 =
         0.05147    0.02436    0.03093    0.01333
AFIX  43
H67   2   -0.077497    0.713545    0.467312    11.00000   -1.20000
AFIX   0
C68   1    0.036131    0.691452    0.412937    11.00000    0.03930    0.03704 =
         0.04149    0.01472    0.02029    0.00650
AFIX  43
H68   2    0.014138    0.629755    0.390722    11.00000   -1.20000
AFIX   0
N21   3    0.934200    0.880533    0.323590    11.00000    0.06589    0.08321 =
         0.06760    0.03608    0.01149   -0.01128
C70   1    0.662708    0.766261    0.309589    11.00000    0.04245    0.05028 =
         0.06530    0.02951    0.01402   -0.00025
N20   3    0.600280    0.808371    0.326107    11.00000    0.08275    0.07874 =
         0.13493    0.04996    0.06353    0.02957
N19   3    0.914026    0.225769    0.344442    11.00000    0.10027    0.09289 =
         0.07678    0.01092    0.05177   -0.00049
C69   1    0.742337    0.712312    0.287558    11.00000    0.04907    0.06808 =
         0.09799    0.03914    0.02324    0.00367
AFIX 137
H69A  2    0.747503    0.667677    0.308162    11.00000   -1.50000
H69B  2    0.816223    0.748653    0.305880    11.00000   -1.50000
H69C  2    0.717481    0.683887    0.233636    11.00000   -1.50000
AFIX   0
C74   1    0.829384    0.244868    0.343671    11.00000    0.10596    0.05302 =
         0.07915    0.00556    0.06469   -0.00674
C75   1    0.719801    0.269691    0.341249    11.00000    0.13202    0.05628 =
         0.16098    0.03191    0.10913    0.02101
AFIX 137
H75A  2    0.671851    0.252138    0.289801    11.00000   -1.50000
H75B  2    0.728534    0.333166    0.367232    11.00000   -1.50000
H75C  2    0.685112    0.240508    0.365081    11.00000   -1.50000
AFIX   0
C78   1    0.985606    1.017471    0.303256    11.00000    0.16473    0.05674 =
         0.10091    0.01124    0.08353   -0.01994
AFIX 137
H78A  2    1.059426    1.049297    0.338780    11.00000   -1.50000
H78B  2    0.928831    1.055188    0.309948    11.00000   -1.50000
H78C  2    0.987638    1.000245    0.253038    11.00000   -1.50000
AFIX   0
C77   1    0.957397    0.940113    0.315087    11.00000    0.05275    0.06938 =
         0.03396    0.00510    0.01330   -0.01352
O1    4    0.046419    0.559281    0.509555    11.00000    0.30527    0.33885 =
         0.09287    0.07632    0.03983    0.20662
H1O   2    0.064694    0.589410    0.554781    11.00000   -1.50000
H2O   2   -0.001020    0.584912    0.489609    11.00000   -1.50000
HKLF 4
REM  61 in P-1
REM R1 =  0.0513 for   8993 Fo > 4sig(Fo)  and  0.1148 for all  15519 data
REM    974 parameters refined using      3 restraints
END
WGHT      0.0572      0.0054
REM Highest difference peak  0.432,  deepest hole -0.442,  1-sigma level  0.073
Q1    1   0.2561  0.6209  0.2903  11.00000  0.05    0.36
Q2    1   0.3577  0.1667  0.4744  11.00000  0.05    0.35
Q3    1   0.1928  0.2096  0.4584  11.00000  0.05    0.34
Q4    1   0.2402  0.5629  0.4188  11.00000  0.05    0.33
Q5    1   0.2234  0.2596  0.4729  11.00000  0.05    0.32
Q6    1   0.3121  0.6775  0.3899  11.00000  0.05    0.32
Q7    1   0.3385  0.0760  0.2021  11.00000  0.05    0.31
Q8    1   0.1000 -0.1355  0.2214  11.00000  0.05    0.31
Q9    1   0.1858  0.7187  0.3970  11.00000  0.05    0.29
Q10   1   0.1542  0.7415  0.3576  11.00000  0.05    0.29
Q11   1   0.7029  0.4847  0.3397  11.00000  0.05    0.28
Q12   1   0.0794  0.8529  0.5090  11.00000  0.05    0.28
Q13   1   0.2979  1.0707  0.4682  11.00000  0.05    0.28
Q14   1   0.2818  0.5947  0.2424  11.00000  0.05    0.28
Q15   1   0.4613  0.4101  0.2794  11.00000  0.05    0.28
Q16   1   0.2830  1.1287  0.5180  11.00000  0.05    0.28
Q17   1   0.5085  0.8712  0.4056  11.00000  0.05    0.28
Q18   1   0.2570  0.7427  0.3383  11.00000  0.05    0.28
Q19   1   0.8636  0.2400  0.3183  11.00000  0.05    0.27
Q20   1   0.6533  0.6741  0.6106  11.00000  0.05    0.27
;
data_global
_journal_date_recd_electronic     2012-03-15
_journal_date_accepted     2012-03-24
_journal_name_full     'Acta Crystallographica, Section E'
_journal_year     2012
_journal_volume     68
_journal_issue      5
_journal_page_first     m531
_journal_page_last     m532
_journal_paper_category     QM
_journal_paper_doi     10.1107/S1600536812012949
_journal_coeditor_code     RU2031
_publ_contact_author_name     'Valentyna V. Semenaka'
_publ_contact_author_address
;
Department of Inorganic Chemistry
Taras Shevchenko National University of Kyiv, 64 Volodymyrs'ka St.
Kyiv 01601
Ukraine
;
_publ_contact_author_email     'valya.semenaka@gmail.com'
_publ_contact_author_fax     '+380 44 286 2467'
_publ_contact_author_phone     '+380958283077'
_publ_section_title
;\
Tris(1,10-phenanthroline-\k^2^<i>N</i>,<i>N</i>')iron(II)
bis[(1,10-phenanthroline-\k^2^<i>N</i>,<i>N</i>')tetrakis(thiocyanato-\
\k<i>N</i>)chromate(III)] acetonitrile trisolvate monohydrate
;
loop_
    _publ_author_name
    _publ_author_footnote
    _publ_author_address
    'Semenaka, Valentyna V.' .
;
Department of Inorganic Chemistry
Taras Shevchenko National University of Kyiv
64 Volodymyrs'ka St.
Kyiv 01601
Ukraine
;
    'Nesterova, Oksana V.' .
;
Department of Inorganic Chemistry
Taras Shevchenko National University of Kyiv
64 Volodymyrs'ka St.
Kyiv 01601
Ukraine
;
    'Kokozay, Volodymyr N.' .
;
Department of Inorganic Chemistry
Taras Shevchenko National University of Kyiv
64 Volodymyrs'ka St.
Kyiv 01601
Ukraine
;
    'Bon, Volodymyr V.' .
;
Department of Chemistry of Complex Compounds
V.I. Vernadsky Institute of General and Inorganic Chemistry
National Academy of Sciences of Ukraine
32/34 Palladin Ave.
Kyiv 03680
Ukraine
;
