# Supplementary material for: Tris(1,10-phenanthroline-κ2 N,N′)iron(II) bis­[(1,10-phenanthroline-κ2 N,N′)tetra­kis­(thio­cyanato-κN)chromate(III)] acetonitrile tris­olvate monohydrate
Source: Acta Crystallogr Sect E Struct Rep Online. 2012 Apr 4;68(Pt 5):m531–2. doi: 10.1107/S1600536812012949 (PMC3344293; doi:10.1107/S1600536812012949)
Supplement: Supplementary file 3 [file e-68-0m531-Isup3.hkl]

# 
# h,k,l, Fc-squared, Fo-squared, sigma(Fo-squared) and status flag 
# 
data_I
_shelx_title ' 61 in P-1' 
_shelx_refln_list_code          4 
_shelx_F_calc_maximum      488.57 
_exptl_crystal_F_000      1704.00 
_reflns_d_resolution_high  0.7981 
 
loop_ 
 _symmetry_equiv_pos_as_xyz 
 'x, y, z' 
 '-x, -y, -z' 
 
_cell_length_a    12.6410 
_cell_length_b    16.6805 
_cell_length_c    20.6919 
_cell_angle_alpha 111.514 
_cell_angle_beta  107.291 
_cell_angle_gamma  92.231 
 
_shelx_F_squared_multiplier     1.000 
 
loop_ 
 _refln_index_h 
 _refln_index_k 
 _refln_index_l 
 _refln_F_squared_calc 
 _refln_F_squared_meas 
 _refln_F_squared_sigma 
 _refln_observed_status 
   1   0   0      237.55      356.49     15.99 o 
   2   0   0    22825.53    24658.53    362.23 o 
   3   0   0    69028.88    68438.07    743.28 o 
   4   0   0      253.71      321.25     32.16 o 
   5   0   0       52.30       77.20     28.85 o 
   6   0   0       23.71       54.35     30.72 o 
   7   0   0     6227.08     5461.44    124.31 o 
   8   0   0     4923.57     4953.70    125.59 o 
   9   0   0      256.33      375.22     69.00 o 
  10   0   0      536.40      480.52     77.49 o 
  11   0   0     1405.56     1490.75    109.46 o 
  12   0   0      111.47        7.41     67.14 o 
  13   0   0     1184.24     1183.01    153.65 o 
  14   0   0      437.27      673.01    137.16 o 
 -15   1   0      152.61       96.38    143.34 o 
 -14   1   0        9.38       36.17     97.80 o 
 -13   1   0      119.63      168.43     76.06 o 
 -12   1   0      659.00      842.20    101.60 o 
 -11   1   0     1097.25     1177.98    105.33 o 
 -10   1   0      715.21      718.27     88.31 o 
  -9   1   0      224.82      222.92     64.87 o 
  -8   1   0    14550.52    14362.13    301.06 o 
  -7   1   0      198.16      185.68     42.16 o 
  -6   1   0     4441.74     4352.30    134.12 o 
  -5   1   0     8209.96     9163.26    349.40 o 
  -4   1   0        9.10        7.86     28.39 o 
  -3   1   0     8719.53     8766.68    135.00 o 
  -2   1   0     1065.32     1051.43     49.60 o 
  -1   1   0     5105.76     4873.37    101.95 o 
   0   1   0      982.17      375.64     17.30 o 
   1   1   0    12151.54    13044.61    234.96 o 
   2   1   0     1915.73     2045.00     49.58 o 
   3   1   0     6810.62     6502.36     98.27 o 
   4   1   0      398.45      437.10     33.30 o 
   5   1   0    26569.40    26552.52    325.78 o 
   6   1   0       11.90       26.55     30.08 o 
   7   1   0     1026.39      752.72     55.71 o 
   8   1   0     5597.95     5338.56    120.63 o 
   9   1   0     2313.14     2210.57    100.04 o 
  10   1   0      262.24      386.66    102.83 o 
  11   1   0     1183.56     1032.06     97.05 o 
  12   1   0       34.15      133.77    147.04 o 
  13   1   0      672.35      778.32    137.16 o 
  14   1   0       60.22       57.90    122.33 o 
 -15   2   0      108.87      299.03    163.11 o 
 -14   2   0      292.21      336.41     93.08 o 
 -13   2   0       18.95       74.31     76.85 o 
 -12   2   0      373.92      414.54     87.62 o 
 -11   2   0       68.43      130.10    104.64 o 
 -10   2   0       17.45       97.84    128.97 o 
  -9   2   0     4618.08     4488.84    156.17 o 
  -8   2   0      364.96      420.81     53.05 o 
  -7   2   0       51.60       28.36     37.28 o 
  -6   2   0     7321.27     7504.81    142.01 o 
  -5   2   0    19132.76    18930.60    312.82 o 
  -4   2   0     2053.86     2254.85     68.06 o 
  -3   2   0    26705.87    26441.21    340.21 o 
  -2   2   0        0.64       22.65     20.97 o 
  -1   2   0    34472.22    33588.65    476.90 o 
   0   2   0     4983.33     5033.86     86.72 o 
   1   2   0    22013.82    23450.77    262.53 o 
   2   2   0     1295.68     1422.83     41.64 o 
   3   2   0    13972.86    14575.40    184.23 o 
   4   2   0      215.10      242.48     29.14 o 
   5   2   0      145.98      168.27     31.10 o 
   6   2   0     8320.54     8667.38    144.53 o 
   7   2   0     1484.56     1661.09     68.05 o 
   8   2   0      162.16      158.51     43.28 o 
   9   2   0        1.26      -54.64     79.19 o 
  10   2   0      662.02      665.59     74.32 o 
  11   2   0      807.37      741.23    154.46 o 
  12   2   0      807.70      870.54    130.11 o 
  13   2   0      345.07      413.59    117.48 o 
  14   2   0     1329.41     1101.58    170.52 o 
 -15   3   0        5.00      -31.60     99.52 o 
 -14   3   0       99.97       98.38    108.46 o 
 -13   3   0      142.65      281.74     85.62 o 
 -12   3   0       37.79       33.39     67.03 o 
 -11   3   0      256.15      290.89     78.29 o 
 -10   3   0      273.19      203.66     72.39 o 
  -9   3   0     1520.06     1902.48    129.79 o 
  -8   3   0        0.89       11.26     51.42 o 
  -7   3   0     4840.26     4411.54    110.44 o 
  -6   3   0    18087.43    17905.52    268.45 o 
  -5   3   0    10401.79     9814.71    188.58 o 
  -4   3   0       58.09       37.92     28.88 o 
  -3   3   0     2233.33     2375.60     63.74 o 
  -2   3   0     7077.08     7522.16    140.23 o 
  -1   3   0     2817.98     2813.03     68.48 o 
   0   3   0       20.38      -19.27     19.27 o 
   1   3   0       11.77       38.19     23.56 o 
   2   3   0     2278.70     2552.81     66.25 o 
   3   3   0      680.91      734.56     34.90 o 
   4   3   0      297.64      275.61     29.60 o 
   5   3   0      781.69      719.52     42.18 o 
   6   3   0     1286.04     1251.99     59.90 o 
   7   3   0      169.83      156.78     39.47 o 
   8   3   0     2145.21     2178.68    100.48 o 
   9   3   0     1802.15     1850.33     96.31 o 
  10   3   0      222.89      127.53     98.67 o 
  11   3   0     1271.47     1441.30    123.94 o 
  12   3   0     1525.44     1611.87    164.34 o 
  13   3   0        3.02       59.82    128.51 o 
  14   3   0      204.17      105.12    189.06 o 
 -15   4   0      152.01      -29.87     86.64 o 
 -14   4   0       49.49       55.77     80.91 o 
 -13   4   0      172.29      229.87     85.13 o 
 -12   4   0        3.48       -2.82     83.38 o 
 -11   4   0     1869.44     1851.94    128.39 o 
 -10   4   0     1271.63     1291.36    109.12 o 
  -9   4   0      724.46      789.34     87.63 o 
  -8   4   0     1249.82     1335.18     95.25 o 
  -7   4   0       26.18       -8.78     34.94 o 
  -6   4   0     3649.63     3397.16     92.21 o 
  -5   4   0     6276.73     6031.41    121.75 o 
  -4   4   0     1988.02     2269.39     79.13 o 
  -3   4   0      303.08      357.63     36.89 o 
  -2   4   0       15.56       88.57     34.58 o 
  -1   4   0    14322.70    14606.83    237.38 o 
   0   4   0    27218.29    27873.46    413.28 o 
   1   4   0     1316.34     1314.13     48.15 o 
   2   4   0    19283.12    20123.60    445.88 o 
   3   4   0     5917.02     6296.48    145.89 o 
   4   4   0     1263.70     1456.92     50.33 o 
   5   4   0       66.76       -1.33     26.80 o 
   6   4   0     6542.50     5955.54    139.10 o 
   7   4   0      573.35      628.98     51.56 o 
   8   4   0     2148.29     2186.59    151.04 o 
   9   4   0     1441.77     1461.92    104.16 o 
  10   4   0       76.59       46.98     67.46 o 
  11   4   0      105.22       28.75     67.99 o 
  12   4   0        5.62       -8.42    121.50 o 
  13   4   0        1.08        5.24     85.85 o 
  14   4   0       13.09      -84.03    108.74 o 
 -15   5   0        0.62      -41.32    107.50 o 
 -14   5   0       43.85       99.56     81.08 o 
 -13   5   0      683.62      672.81    109.99 o 
 -12   5   0      193.91      281.14     88.49 o 
 -11   5   0      103.25      100.81     71.79 o 
 -10   5   0      902.74      859.79    101.30 o 
  -9   5   0     3158.63     3271.08    183.13 o 
  -8   5   0     4892.22     5257.71    170.81 o 
  -7   5   0     1979.11     2020.91     81.63 o 
  -6   5   0      449.10      488.55     48.14 o 
  -5   5   0      318.51      407.24     42.33 o 
  -4   5   0     2550.67     2583.37     75.60 o 
  -3   5   0      140.80      235.47     34.58 o 
  -2   5   0     3176.34     2954.89     88.93 o 
  -1   5   0      402.32      453.50     43.60 o 
   0   5   0      207.43      340.90     59.96 o 
   1   5   0     1074.72     1147.02     49.70 o 
   2   5   0       40.47       32.03     23.87 o 
   3   5   0     3312.29     3701.77     69.42 o 
   4   5   0     1811.16     1928.05     57.04 o 
   5   5   0        1.55       -9.64     27.46 o 
   6   5   0      927.25     1006.98     54.81 o 
   7   5   0      217.71      252.33     54.32 o 
   8   5   0     4379.96     4349.83    136.43 o 
   9   5   0      152.19      183.23     60.10 o 
  10   5   0      116.30       30.82     66.50 o 
  11   5   0       18.94       10.29     91.36 o 
  12   5   0        1.76        4.18     74.13 o 
  13   5   0      159.83       46.77    118.79 o 
 -14   6   0      265.10       35.21     84.15 o 
 -13   6   0       42.75      107.24     82.12 o 
 -12   6   0        5.11      -50.24     84.65 o 
 -11   6   0      243.56      244.75     80.87 o 
 -10   6   0      844.71      797.58     96.48 o 
  -9   6   0    11653.15    11506.60    324.42 o 
  -8   6   0      669.34      675.25     98.89 o 
  -7   6   0     1666.08     1736.24     78.68 o 
  -6   6   0     2360.44     2415.82     86.78 o 
  -5   6   0      624.61      684.49     52.27 o 
  -4   6   0     2344.16     2259.67    139.47 o 
  -3   6   0      365.78      414.46     37.49 o 
  -2   6   0      474.83      460.69     52.08 o 
  -1   6   0     5160.95     5655.79    128.92 o 
   0   6   0       17.90       55.14     31.75 o 
   1   6   0    23102.17    23117.96    451.15 o 
   2   6   0      138.33      184.93     36.74 o 
   3   6   0     3519.07     3601.11     74.43 o 
   4   6   0     3638.11     3610.22     69.55 o 
   5   6   0      136.98       93.58     33.64 o 
   6   6   0     4412.71     4401.59    128.23 o 
   7   6   0     6612.00     6599.63    163.80 o 
   8   6   0      117.41      110.84     57.34 o 
   9   6   0     3149.04     3329.53    131.58 o 
  10   6   0      351.10      433.04     86.87 o 
  11   6   0      530.34      652.63    102.20 o 
  12   6   0        6.75      -68.94     68.94 o 
  13   6   0       13.73      -28.34    113.39 o 
 -14   7   0        6.07      173.46    161.82 o 
 -13   7   0      390.07      382.66    104.04 o 
 -12   7   0      564.65      662.34    103.74 o 
 -11   7   0       20.89       -5.61     69.47 o 
 -10   7   0      620.75      684.04     93.97 o 
  -9   7   0      409.83      323.08     82.29 o 
  -8   7   0     3599.75     3409.46    143.87 o 
  -7   7   0      347.13      244.07     50.74 o 
  -6   7   0     4835.09     4774.36    131.62 o 
  -5   7   0       13.56       40.63     36.55 o 
  -4   7   0      931.13      949.21     54.53 o 
  -3   7   0     1119.27     1244.79     56.61 o 
  -2   7   0        5.13       12.04     36.36 o 
  -1   7   0    11820.28    11226.50    214.40 o 
   0   7   0      171.21      124.38     37.62 o 
   1   7   0    12256.51    12176.11    221.91 o 
   2   7   0      758.85      806.09     61.00 o 
   3   7   0       22.40       87.51     23.29 o 
   4   7   0      987.21      994.30     68.52 o 
   5   7   0      885.17      952.64     67.43 o 
   6   7   0      520.60      492.99     60.79 o 
   7   7   0       52.58       59.38     52.32 o 
   8   7   0      139.11      116.07     55.30 o 
   9   7   0       66.06      131.34     72.67 o 
  10   7   0       16.68      -82.88     82.88 o 
  11   7   0      244.42      351.79    120.24 o 
  12   7   0      543.96      516.08    136.17 o 
 -14   8   0      187.70      -37.48     81.21 o 
 -13   8   0        9.63      -73.77     74.39 o 
 -12   8   0        0.75       -8.08     73.72 o 
 -11   8   0       80.54      123.62     78.83 o 
 -10   8   0     2743.74     2493.57    159.02 o 
  -9   8   0      794.46      799.31     95.25 o 
  -8   8   0     2726.80     2914.68    138.90 o 
  -7   8   0     2808.33     2786.09    103.62 o 
  -6   8   0      385.07      381.55     51.17 o 
  -5   8   0     3365.29     3079.88     96.73 o 
  -4   8   0     1613.06     1529.37     68.67 o 
  -3   8   0      384.61      410.23     44.59 o 
  -2   8   0        2.38        2.79     37.43 o 
  -1   8   0     5666.59     5293.52    135.76 o 
   0   8   0     3091.30     3155.91    100.03 o 
   1   8   0     2044.14     2189.44     79.72 o 
   2   8   0     2784.36     2868.14     79.03 o 
   3   8   0        1.79      -57.59     57.59 o 
   4   8   0     7025.71     6432.84    228.60 o 
   5   8   0       91.71      143.46     61.95 o 
   6   8   0     6604.19     7039.70    213.09 o 
   7   8   0     3303.67     3004.78    168.42 o 
   8   8   0      192.42      221.20    158.73 o 
   9   8   0      593.60      674.65    101.18 o 
  10   8   0      250.78      258.25    106.60 o 
  11   8   0      173.28      205.64    120.42 o 
  12   8   0        0.41      -33.26    103.76 o 
 -14   9   0       16.89      -13.90    114.39 o 
 -13   9   0      491.56      561.01    109.17 o 
 -12   9   0      350.44      307.35     95.23 o 
 -11   9   0      169.95       73.06    135.47 o 
 -10   9   0     1262.79     1326.18    116.46 o 
  -9   9   0     1839.71     1921.32    271.12 o 
  -8   9   0     2184.27     2036.93    133.52 o 
  -7   9   0     1647.84     1679.95     86.96 o 
  -6   9   0      437.28      471.73     57.98 o 
  -5   9   0      122.29      104.48     43.67 o 
  -4   9   0    11083.16    10966.19    194.66 o 
  -3   9   0     1055.78     1078.85     58.41 o 
  -2   9   0     6860.63     7042.80    171.44 o 
  -1   9   0      810.53      656.19     63.16 o 
   0   9   0      181.34       78.17     65.46 o 
   1   9   0     1415.13     1419.94     71.07 o 
   2   9   0     2205.69     2068.85    108.89 o 
   3   9   0        4.92       84.03     71.65 o 
   4   9   0        1.01      -38.00     86.50 o 
   5   9   0       59.13       43.02     76.83 o 
   6   9   0      337.97      394.61     84.05 o 
   7   9   0      177.08      153.46     70.35 o 
   8   9   0      195.07      242.64     89.60 o 
   9   9   0        8.04       75.71     75.28 o 
  10   9   0        0.18       84.56    100.47 o 
  11   9   0       46.23      131.75    112.22 o 
 -14  10   0      101.29       14.06    115.98 o 
 -13  10   0       94.99      106.68     88.33 o 
 -12  10   0       10.31       66.65     80.37 o 
 -11  10   0      152.27       46.34     80.71 o 
 -10  10   0     2632.27     3110.49    332.39 o 
  -9  10   0      311.04      243.19     99.37 o 
  -8  10   0      801.56      930.10     95.29 o 
  -7  10   0     3158.36     3130.03    113.27 o 
  -6  10   0     2409.93     2310.69     95.93 o 
  -5  10   0      318.42      348.93     54.19 o 
  -4  10   0     1038.72      863.18     79.39 o 
  -3  10   0     3101.70     3077.30    120.21 o 
  -2  10   0     2282.39     2062.85    139.05 o 
  -1  10   0      805.54      807.00     69.25 o 
   0  10   0       64.15       63.84     45.21 o 
   1  10   0     1592.23     1664.55    129.00 o 
   2  10   0      277.68      278.69     82.99 o 
   3  10   0       53.28       -1.24     73.39 o 
   4  10   0      545.21      518.91    102.13 o 
   5  10   0      183.32      234.87     92.17 o 
   6  10   0     2090.22     1972.49    130.93 o 
   7  10   0      499.80      501.32    113.50 o 
   8  10   0      133.28      300.52     85.98 o 
   9  10   0       55.79      -13.31     75.08 o 
  10  10   0      996.55     1342.24    172.07 o 
  11  10   0       36.51       69.51    153.22 o 
 -13  11   0        0.92      -50.60     85.59 o 
 -12  11   0      168.84       80.35    127.85 o 
 -11  11   0       15.17      -69.46     69.46 o 
 -10  11   0      599.38      760.42    103.97 o 
  -9  11   0       26.41       -0.28     78.70 o 
  -8  11   0     2720.59     2798.41    139.75 o 
  -7  11   0      200.35      142.38     56.60 o 
  -6  11   0       80.07       59.86     64.59 o 
  -5  11   0      195.98      136.32     62.57 o 
  -4  11   0      351.24      354.71     70.97 o 
  -3  11   0     4391.38     4442.40    149.92 o 
  -2  11   0     2534.43     2460.84    121.30 o 
  -1  11   0    12017.14    11507.88    249.46 o 
   0  11   0     5192.51     4917.93    279.26 o 
   1  11   0      123.56       80.16     63.57 o 
   2  11   0     1659.89     1469.66    132.67 o 
   3  11   0     2184.05     2013.59    154.47 o 
   4  11   0      281.21      246.31     91.43 o 
   5  11   0        2.81       81.79     83.39 o 
   6  11   0      499.16      572.17    113.89 o 
   7  11   0     4385.87     4426.06    192.55 o 
   8  11   0       13.90       34.24     75.03 o 
   9  11   0      367.22      336.44     97.29 o 
  10  11   0      540.53      568.48    205.12 o 
 -13  12   0      170.59      267.12    132.43 o 
 -12  12   0      187.12       97.42    111.59 o 
 -11  12   0      774.37      863.89    137.72 o 
 -10  12   0      105.29       89.03     79.91 o 
  -9  12   0     1298.17     1149.23    182.88 o 
  -8  12   0      132.42      156.07     93.72 o 
  -7  12   0     4017.83     3930.32    157.80 o 
  -6  12   0     1131.17     1222.61    100.96 o 
  -5  12   0     3952.96     4278.49    160.33 o 
  -4  12   0     2083.41     2094.93    127.39 o 
  -3  12   0      120.69      191.98     95.71 o 
  -2  12   0      694.95      897.29    114.22 o 
  -1  12   0       65.66       -2.89     75.31 o 
   0  12   0     7154.78     6822.17    256.60 o 
   1  12   0      563.86      564.20     86.83 o 
   2  12   0        3.61      -77.29     87.73 o 
   3  12   0      423.95      472.00    105.71 o 
   4  12   0     1583.80     1603.32    151.91 o 
   5  12   0      792.70      813.63    213.77 o 
   6  12   0      476.66      469.68     97.39 o 
   7  12   0     2870.82     2965.00    170.12 o 
   8  12   0      131.86      324.57     90.75 o 
   9  12   0      261.90      271.04     93.64 o 
 -12  13   0      159.27       79.57    121.98 o 
 -11  13   0      727.29      744.29    237.25 o 
 -10  13   0      188.35       45.54    106.76 o 
  -9  13   0      287.19      306.30    113.38 o 
  -8  13   0       18.12      -63.08     82.74 o 
  -7  13   0      723.95      699.50     93.44 o 
  -6  13   0      915.09      977.53    177.40 o 
  -5  13   0      263.70      271.08    132.99 o 
  -4  13   0      379.72      432.54     80.31 o 
  -3  13   0      639.71      654.46     82.70 o 
  -2  13   0     1314.71     1507.13    142.50 o 
  -1  13   0      623.20      527.44    109.06 o 
   0  13   0        7.32      -22.54     63.33 o 
   1  13   0       24.64      -23.95     78.81 o 
   2  13   0     1853.95     2081.82    430.01 o 
   3  13   0      121.26      277.36     96.69 o 
   4  13   0        1.79       34.03     78.81 o 
   5  13   0       19.36       -5.81     89.07 o 
   6  13   0     1685.28     1452.71    135.31 o 
   7  13   0       50.48      124.78     82.40 o 
   8  13   0     1694.42     1596.67    144.55 o 
   9  13   0       12.52      252.08    163.11 o 
 -12  14   0      208.09      321.27    237.25 o 
 -11  14   0      594.00      692.97    153.78 o 
 -10  14   0      183.93      -22.30    196.47 o 
  -9  14   0      876.05      988.24    150.61 o 
  -8  14   0       94.20      204.01    151.99 o 
  -7  14   0      254.54      265.98    120.79 o 
  -6  14   0        1.53      -18.65     68.47 o 
  -5  14   0       18.71       29.84     63.56 o 
  -4  14   0        9.11      -17.87     62.73 o 
  -3  14   0      859.63      988.94    132.39 o 
  -2  14   0      984.68      862.76    127.24 o 
  -1  14   0      280.48      282.96    103.90 o 
   0  14   0      159.65      148.36     73.54 o 
   1  14   0       13.19      -55.13     79.50 o 
   2  14   0       16.12       52.35     86.17 o 
   3  14   0       85.47      134.57     94.93 o 
   4  14   0      434.12      456.32    172.99 o 
   5  14   0      110.66      -29.22     89.98 o 
   6  14   0      174.41      276.52     93.64 o 
   7  14   0      490.97      645.38    150.20 o 
   8  14   0      221.56      192.76    148.28 o 
 -11  15   0        4.96      -18.95    108.14 o 
 -10  15   0      342.03      181.12    130.98 o 
  -9  15   0      214.72      348.21    117.95 o 
  -8  15   0      203.46      -14.47    265.67 o 
  -7  15   0       99.28      162.17     89.48 o 
  -6  15   0      197.63      147.33     76.39 o 
  -5  15   0       59.94      -22.81     65.67 o 
  -4  15   0       47.19      127.51    239.72 o 
  -3  15   0        0.30      -79.49     83.01 o 
  -2  15   0      874.53      895.18    203.88 o 
  -1  15   0      168.31      287.17     79.89 o 
   0  15   0      169.33       66.13     90.82 o 
   1  15   0      273.58      255.78    104.85 o 
   2  15   0      604.88      548.15    121.37 o 
   3  15   0      430.41      366.99    115.33 o 
   4  15   0        6.03      -83.66     83.66 o 
   5  15   0      807.40      661.84    208.83 o 
   6  15   0      599.76      534.20    108.83 o 
   7  15   0      176.05      257.02    170.52 o 
 -10  16   0      683.71      872.72    157.81 o 
  -9  16   0      112.67       49.58    108.56 o 
  -8  16   0      118.60      -12.18    104.67 o 
  -7  16   0       18.43        9.03     92.31 o 
  -6  16   0       61.09        1.39     75.20 o 
  -5  16   0        0.89      -28.25     92.89 o 
  -4  16   0       31.22       54.30     97.44 o 
  -3  16   0     1517.72     1504.22    161.14 o 
  -2  16   0      151.46       37.67     71.44 o 
  -1  16   0     1535.94     1615.56    176.08 o 
   0  16   0      366.64      600.77    131.23 o 
   1  16   0     2178.01     2021.38    182.27 o 
   2  16   0     1001.86      967.85    146.79 o 
   3  16   0      142.57      123.94    107.50 o 
   4  16   0       46.77       65.96     99.74 o 
   5  16   0      118.69      134.46    105.68 o 
   6  16   0      442.88      622.77    200.18 o 
  -9  17   0     1219.79     1434.50    181.89 o 
  -8  17   0      114.98       54.95    104.03 o 
  -7  17   0       24.77      207.59    182.88 o 
  -6  17   0      383.26      317.36    122.75 o 
  -5  17   0      120.83       67.28    105.66 o 
  -4  17   0       18.79      -45.46     92.42 o 
  -3  17   0        8.45       14.92    108.37 o 
  -2  17   0     1595.49     1634.45    150.50 o 
  -1  17   0       54.46       32.34     97.94 o 
   0  17   0       36.93      -89.65     89.65 o 
   1  17   0        9.30      -77.99     87.29 o 
   2  17   0       81.68       24.89    107.96 o 
   3  17   0       77.82      140.73    109.12 o 
   4  17   0       34.68      111.84    140.87 o 
   5  17   0      604.37      462.14    187.82 o 
  -7  18   0       15.25      140.87    197.71 o 
  -6  18   0      426.91      428.41    133.34 o 
  -5  18   0      135.00      203.14    120.50 o 
  -4  18   0      759.45      808.34    119.70 o 
  -3  18   0      367.57      419.09    107.49 o 
  -2  18   0     1905.21     1828.91    190.09 o 
  -1  18   0     1450.86     1426.88    457.19 o 
   0  18   0      540.73      437.31    124.10 o 
   1  18   0       35.62       11.09     98.57 o 
   2  18   0        1.58      -11.12    106.60 o 
   3  18   0        3.91     -128.51    128.51 o 
  -5  19   0      737.98      614.71    136.50 o 
  -4  19   0       98.10      136.15     90.14 o 
  -3  19   0        1.72      -14.09    135.92 o 
  -2  19   0       27.93      -17.30    145.81 o 
  -1  19   0      989.71      484.38    177.94 o 
   0  19   0        1.09       54.37    138.39 o 
  -1 -19   1        3.06      -19.77    123.57 o 
   0 -19   1      116.89       73.10    106.83 o 
   1 -19   1      189.99      324.20    122.74 o 
   2 -19   1       19.64       13.39     85.34 o 
   3 -19   1      384.96      271.87    103.11 o 
   4 -19   1      112.47      219.90    125.28 o 
   5 -19   1      300.70      175.00    134.69 o 
   6 -19   1       38.87       69.20    150.75 o 
  -4 -18   1       39.74      126.04    168.05 o 
  -3 -18   1      201.43      -74.14    135.92 o 
  -2 -18   1      771.80      727.10    211.30 o 
  -1 -18   1       27.90       54.43     96.43 o 
   0 -18   1       49.61       75.88    103.44 o 
   1 -18   1        1.70       31.75     86.41 o 
   2 -18   1      519.52      416.37    110.03 o 
   3 -18   1       84.66       49.89    172.99 o 
   4 -18   1      469.59      376.44    149.52 o 
   5 -18   1     1178.01     1086.14    161.37 o 
   6 -18   1        1.43      -97.37     97.37 o 
   7 -18   1      323.80      412.71    217.48 o 
   8 -18   1       24.23       87.27    115.54 o 
  -5 -17   1      245.59       76.61    145.81 o 
  -4 -17   1      158.45      230.51    123.92 o 
  -3 -17   1       87.48       54.60    108.60 o 
  -2 -17   1      589.76      542.19    123.51 o 
  -1 -17   1      366.08      503.46    128.22 o 
   0 -17   1      601.38      677.74    108.22 o 
   1 -17   1       76.17       90.79     78.33 o 
   2 -17   1      812.62     1018.93    224.89 o 
   3 -17   1      101.33      119.03    103.87 o 
   4 -17   1      182.18      151.54    106.88 o 
   5 -17   1      354.51      114.39    109.81 o 
   6 -17   1      233.45      296.25    119.67 o 
   7 -17   1       67.01     -120.27    196.47 o 
   8 -17   1      495.86      391.88    336.10 o 
   9 -17   1      102.60       79.23    155.69 o 
  -6 -16   1       26.28       18.48     88.89 o 
  -5 -16   1      379.53      349.80    124.86 o 
  -4 -16   1       10.72      110.13    101.95 o 
  -3 -16   1       62.41      -35.44    153.22 o 
  -2 -16   1       16.65       20.38     88.68 o 
  -1 -16   1      383.80      243.84    106.95 o 
   0 -16   1        9.80      -58.27     63.78 o 
   1 -16   1        0.00      -21.43     87.92 o 
   2 -16   1       61.92      -83.22     88.21 o 
   3 -16   1      160.55      250.30    109.72 o 
   4 -16   1      911.01      880.42    144.16 o 
   5 -16   1      119.61       86.45     76.33 o 
   6 -16   1     1219.13     1188.12    119.57 o 
   7 -16   1      280.60      290.82    154.55 o 
   8 -16   1      311.79      357.72    126.47 o 
   9 -16   1       60.43      -26.22    103.68 o 
  10 -16   1       79.07       27.88    161.87 o 
  -7 -15   1      196.89      322.28     96.69 o 
  -6 -15   1       12.78      -11.25     82.22 o 
  -5 -15   1     1153.97     1252.79    164.34 o 
  -4 -15   1     1331.82     1323.22    160.74 o 
  -3 -15   1     1308.16     1259.45    224.89 o 
  -2 -15   1     1570.14     1364.24    153.51 o 
  -1 -15   1      361.87      197.84     77.20 o 
   0 -15   1      441.80      563.48    120.69 o 
   1 -15   1       91.31      128.85    154.46 o 
   2 -15   1        0.15      -80.75     80.75 o 
   3 -15   1     1259.56     1418.88    321.27 o 
   4 -15   1        7.50       38.06     66.85 o 
   5 -15   1        1.73       27.41     66.57 o 
   6 -15   1      401.49      359.76    134.80 o 
   7 -15   1      678.17      618.89    100.71 o 
   8 -15   1       78.32       55.85    104.67 o 
   9 -15   1      231.72      253.45    119.95 o 
  10 -15   1      703.02      529.24    182.88 o 
  11 -15   1       25.08       58.54    112.20 o 
  -8 -14   1       64.69      293.79    118.76 o 
  -7 -14   1      868.93      680.62    114.69 o 
  -6 -14   1      421.76      520.49    103.64 o 
  -5 -14   1        0.58       64.35     95.13 o 
  -4 -14   1      192.64      295.42    105.91 o 
  -3 -14   1      278.63      239.31    163.11 o 
  -2 -14   1        8.96       57.01     95.15 o 
  -1 -14   1      733.44      748.07     98.21 o 
   0 -14   1      156.95      315.45    102.70 o 
   1 -14   1      539.84      578.86    116.46 o 
   2 -14   1      243.43      312.90     98.46 o 
   3 -14   1     1004.59     1042.10     97.96 o 
   4 -14   1      540.32      466.39     82.50 o 
   5 -14   1      827.30      919.60    102.58 o 
   6 -14   1     1612.05     1832.89    123.99 o 
   7 -14   1        9.86       59.02     66.48 o 
   8 -14   1       80.63      -41.19     87.57 o 
   9 -14   1      459.16      583.51    136.65 o 
  10 -14   1       56.29       62.72    156.93 o 
  11 -14   1      269.69      357.74    250.84 o 
  12 -14   1       27.76      459.67    242.19 o 
  -9 -13   1       86.60       48.94     89.36 o 
  -8 -13   1      558.86      525.30    106.71 o 
  -7 -13   1       51.73       48.81     76.19 o 
  -6 -13   1     1159.40     1237.69    127.26 o 
  -5 -13   1      134.40      171.02     95.68 o 
  -4 -13   1      545.15      398.21    102.39 o 
  -3 -13   1     1075.92     1097.74    153.22 o 
  -2 -13   1     2322.96     1878.02    125.54 o 
  -1 -13   1     1896.92     1866.81    152.72 o 
   0 -13   1        0.47      -73.06     76.00 o 
   1 -13   1       14.39       51.34     84.30 o 
   2 -13   1      328.72      258.72     69.99 o 
   3 -13   1      154.96      216.35     68.79 o 
   4 -13   1      497.78      452.11     79.12 o 
   5 -13   1     1327.15     1323.98    106.59 o 
   6 -13   1     1163.98     1181.77    116.39 o 
   7 -13   1      116.72       68.17     68.37 o 
   8 -13   1      650.25      587.47    126.04 o 
   9 -13   1      176.67      238.08    111.60 o 
  10 -13   1      224.88      151.50    264.43 o 
  11 -13   1      229.82       54.72    114.12 o 
  12 -13   1      577.65      560.32    113.91 o 
 -10 -12   1      124.10      121.09    172.99 o 
  -9 -12   1     2048.84     1972.31    192.18 o 
  -8 -12   1      632.30      621.40    106.14 o 
  -7 -12   1      132.11       17.04    101.42 o 
  -6 -12   1        1.04       -6.19     71.94 o 
  -5 -12   1       79.73       17.76     83.66 o 
  -4 -12   1      351.19      400.86    103.90 o 
  -3 -12   1       10.58      129.08     82.88 o 
  -2 -12   1       19.11      139.75     64.66 o 
  -1 -12   1      190.42      231.38     89.62 o 
   0 -12   1       51.33       89.62     82.66 o 
   1 -12   1      114.99       84.98     56.35 o 
   2 -12   1     1134.38     1217.03     90.98 o 
   3 -12   1      656.40      732.48     82.75 o 
   4 -12   1     1561.55     1609.21    113.50 o 
   5 -12   1      852.59      821.60     88.65 o 
   6 -12   1     3226.08     3338.48    145.66 o 
   7 -12   1     1340.23     1563.74    112.33 o 
   8 -12   1      164.50       81.26     70.76 o 
   9 -12   1       23.19       70.81     78.26 o 
  10 -12   1       67.17      145.19     79.54 o 
  11 -12   1      584.13      462.45    101.13 o 
  12 -12   1      983.04      980.15    127.14 o 
  13 -12   1        5.87       32.18    174.23 o 
 -10 -11   1      392.30      441.82    129.48 o 
  -9 -11   1        4.14       75.31     77.79 o 
  -8 -11   1       96.02       89.90     77.28 o 
  -7 -11   1      458.52      354.99     86.31 o 
  -6 -11   1      928.70      945.55    108.10 o 
  -5 -11   1     1097.77     1056.21    130.11 o 
  -4 -11   1     1374.96     1584.76    310.15 o 
  -3 -11   1      826.02      861.90    112.94 o 
  -2 -11   1      253.14      259.98     69.15 o 
  -1 -11   1     4120.72     3850.49    183.86 o 
   0 -11   1       28.55       34.03     47.53 o 
   1 -11   1     2996.46     3018.78    222.21 o 
   2 -11   1      383.78      361.34     64.39 o 
   3 -11   1      788.47      853.14     79.57 o 
   4 -11   1     5804.57     6094.62    177.21 o 
   5 -11   1        5.69       54.18     47.86 o 
   6 -11   1     4052.54     4117.40    127.31 o 
   7 -11   1       57.20      108.24     54.61 o 
   8 -11   1      735.71      902.01     95.94 o 
   9 -11   1        0.16       63.73     69.03 o 
  10 -11   1       31.70        2.02     70.45 o 
  11 -11   1       28.16       24.84     77.76 o 
  12 -11   1       94.50      -25.14     79.12 o 
  13 -11   1      207.43      126.60    107.31 o 
 -11 -10   1      422.50      650.92    322.51 o 
 -10 -10   1      987.07     1198.98    165.98 o 
  -9 -10   1        1.41      -24.91     67.03 o 
  -8 -10   1     3590.75     3474.90    171.87 o 
  -7 -10   1      872.45      887.59    152.12 o 
  -6 -10   1        2.63      -32.30     63.44 o 
  -5 -10   1       42.22      170.32    114.92 o 
  -4 -10   1      490.36      429.45     96.97 o 
  -3 -10   1      948.81     1150.95    278.02 o 
  -2 -10   1     3398.60     3539.59    274.32 o 
  -1 -10   1       91.78      144.26     47.46 o 
   0 -10   1     1062.95     1135.14     75.07 o 
   1 -10   1      315.26      278.69     54.93 o 
   2 -10   1       81.45       47.60     45.99 o 
   3 -10   1       35.31       66.74     37.04 o 
   4 -10   1     2991.62     3056.27     99.41 o 
   5 -10   1      422.74      435.78     56.84 o 
   6 -10   1      213.13      217.14     53.85 o 
   7 -10   1       24.24      -35.76     48.36 o 
   8 -10   1      418.21      437.74     80.90 o 
   9 -10   1      501.93      621.39     91.76 o 
  10 -10   1      133.58      195.27     78.80 o 
  11 -10   1     1585.01     1766.77    137.53 o 
  12 -10   1      311.14      335.27     95.44 o 
  13 -10   1      161.01      108.08    111.68 o 
 -12  -9   1      128.99      -66.73    168.05 o 
 -11  -9   1      730.65      806.27    148.54 o 
 -10  -9   1      109.72      340.88    116.12 o 
  -9  -9   1      155.09      183.84     77.89 o 
  -8  -9   1      512.90      556.36     92.85 o 
  -7  -9   1      515.56      457.58     83.53 o 
  -6  -9   1      127.09      102.48     69.55 o 
  -5  -9   1      505.43      291.96     88.13 o 
  -4  -9   1     1295.72     1476.20    189.06 o 
  -3  -9   1     4499.79     4224.02    147.30 o 
  -2  -9   1       37.94      107.68     44.60 o 
  -1  -9   1     2628.44     2796.02    120.80 o 
   0  -9   1       67.68       56.04     41.09 o 
   1  -9   1      262.56      233.34     48.50 o 
   2  -9   1     1941.58     1942.47    142.71 o 
   3  -9   1     4261.79     4422.76    109.06 o 
   4  -9   1     4139.54     4234.90    111.18 o 
   5  -9   1     2147.09     2105.72     87.39 o 
   6  -9   1      203.60      258.46     51.96 o 
   7  -9   1     3520.40     3716.55    161.94 o 
   8  -9   1      116.55      102.76     69.07 o 
   9  -9   1      246.61      283.97     77.59 o 
  10  -9   1      833.79      777.62    124.86 o 
  11  -9   1      919.00     1044.06    209.97 o 
  12  -9   1      574.43      572.22    107.28 o 
  13  -9   1      269.33      130.40     91.95 o 
  14  -9   1      435.13      476.08    164.34 o 
 -12  -8   1      178.49      172.97    124.80 o 
 -11  -8   1      588.12      507.54    131.03 o 
 -10  -8   1        7.82       91.57     96.03 o 
  -9  -8   1      377.61      253.22     92.35 o 
  -8  -8   1     1204.52     1018.87    102.47 o 
  -7  -8   1      147.23       78.00     66.54 o 
  -6  -8   1      517.17      553.52     65.25 o 
  -5  -8   1     6922.56     7391.58    166.97 o 
  -4  -8   1     5468.46     5326.00    223.17 o 
  -3  -8   1       26.05       15.45     25.40 o 
  -2  -8   1     1494.11     1533.64    106.84 o 
  -1  -8   1     2301.00     2223.79     84.12 o 
   0  -8   1      106.93       86.45     37.92 o 
   1  -8   1     7281.61     7422.11    167.56 o 
   2  -8   1       20.36       -3.72     69.03 o 
   3  -8   1       62.54       62.36     33.21 o 
   4  -8   1      268.17      346.05     44.93 o 
   5  -8   1     1849.73     1843.13    174.07 o 
   6  -8   1      125.59      176.66     54.92 o 
   7  -8   1      195.30      252.09     53.08 o 
   8  -8   1      109.66      136.94     69.08 o 
   9  -8   1       12.97      -59.44     62.75 o 
  10  -8   1     1623.03     1568.45    144.66 o 
  11  -8   1      670.66      554.69     99.06 o 
  12  -8   1     1991.83     2418.79    158.14 o 
  13  -8   1      871.21      908.07    120.21 o 
  14  -8   1       85.33      -19.71    174.18 o 
 -12  -7   1      555.45      606.30    142.35 o 
 -11  -7   1        1.14       17.62     71.50 o 
 -10  -7   1     1426.22     1251.34    123.11 o 
  -9  -7   1       35.76      -13.75     53.16 o 
  -8  -7   1      394.29      586.24     71.16 o 
  -7  -7   1      913.04      854.20     76.28 o 
  -6  -7   1      679.33      594.22     61.61 o 
  -5  -7   1     1419.83     1383.84     90.96 o 
  -4  -7   1      162.85      184.98     27.21 o 
  -3  -7   1     5163.13     5342.42     83.51 o 
  -2  -7   1       24.06       35.97     32.32 o 
  -1  -7   1      407.51      555.21     49.31 o 
   0  -7   1     4377.65     4452.88    114.80 o 
   1  -7   1    13860.47    13524.60    245.67 o 
   2  -7   1     1625.00     1547.59     79.93 o 
   3  -7   1      871.99      984.06     59.43 o 
   4  -7   1     3512.14     3286.95    129.13 o 
   5  -7   1      196.81      132.03     39.83 o 
   6  -7   1        3.80       26.53     45.66 o 
   7  -7   1      146.08      215.63     49.09 o 
   8  -7   1     1833.32     1745.26    114.29 o 
   9  -7   1      283.46      332.64     81.59 o 
  10  -7   1      173.86      329.91     80.67 o 
  11  -7   1      210.29       94.82     77.21 o 
  12  -7   1      221.13      144.08     92.44 o 
  13  -7   1       25.28      -10.73     94.56 o 
  14  -7   1       85.65      147.91     94.32 o 
 -13  -6   1        5.85      109.34     85.40 o 
 -12  -6   1      211.52      194.59     83.52 o 
 -11  -6   1      338.63      414.39     88.70 o 
 -10  -6   1      255.21      128.62     71.99 o 
  -9  -6   1      261.34      315.44     62.86 o 
  -8  -6   1     2549.44     2524.34    109.20 o 
  -7  -6   1     1987.79     1984.35     94.21 o 
  -6  -6   1      198.78      174.04     36.98 o 
  -5  -6   1      106.96      118.81     32.23 o 
  -4  -6   1     1781.25     1727.15     51.03 o 
  -3  -6   1      119.89      147.92     23.89 o 
  -2  -6   1    31527.22    31836.03    484.06 o 
  -1  -6   1       54.03       79.28     32.34 o 
   0  -6   1     3443.11     3537.38     96.67 o 
   1  -6   1      837.64      871.00     59.67 o 
   2  -6   1      956.07     1107.97     91.84 o 
   3  -6   1      911.63      870.98     49.87 o 
   4  -6   1     1937.94     1855.77     83.88 o 
   5  -6   1      687.27      611.45     50.67 o 
   6  -6   1      151.33       36.93     39.57 o 
   7  -6   1        0.03      -22.71     40.56 o 
   8  -6   1     1284.33     1317.17     78.29 o 
   9  -6   1      884.53      906.20     96.96 o 
  10  -6   1       65.09      142.04     73.75 o 
  11  -6   1     1144.42      924.20    108.41 o 
  12  -6   1      165.31      112.65     77.17 o 
  13  -6   1      111.54      -10.04     82.82 o 
  14  -6   1      159.54      108.86     85.29 o 
 -14  -5   1      113.92       81.55    123.57 o 
 -13  -5   1      947.49      952.12    124.75 o 
 -12  -5   1      627.49      705.25    105.78 o 
 -11  -5   1      294.39      189.25     85.96 o 
 -10  -5   1     4383.92     4164.60    173.52 o 
  -9  -5   1     1519.14     1532.02    112.99 o 
  -8  -5   1       48.58      119.10     53.02 o 
  -7  -5   1      810.59      917.12    106.34 o 
  -6  -5   1      331.70      382.28     41.03 o 
  -5  -5   1     2646.34     2470.61     69.88 o 
  -4  -5   1      529.96      515.87     36.80 o 
  -3  -5   1      298.73      338.81     25.54 o 
  -2  -5   1       41.03       20.99     22.83 o 
  -1  -5   1      208.62      159.28     31.62 o 
   0  -5   1     1068.46     1333.89    124.80 o 
   1  -5   1      727.37      796.33     48.92 o 
   2  -5   1     1657.90     1631.36     71.23 o 
   3  -5   1      266.12      420.86     42.09 o 
   4  -5   1     2311.56     2519.12    115.22 o 
   5  -5   1     1241.26     1078.92     57.62 o 
   6  -5   1     2596.31     2500.34    113.79 o 
   7  -5   1    11414.88    11013.87    237.21 o 
   8  -5   1      700.69      875.70     67.40 o 
   9  -5   1        3.14       40.97     64.09 o 
  10  -5   1       98.73      139.01     73.41 o 
  11  -5   1      739.52     1046.98    148.33 o 
  12  -5   1      397.45      508.47     96.59 o 
  13  -5   1      148.68      160.70     86.23 o 
  14  -5   1       37.65       24.09     83.07 o 
 -14  -4   1       46.47      166.34    100.09 o 
 -13  -4   1      190.49      227.51     99.03 o 
 -12  -4   1       80.60       22.41    103.14 o 
 -11  -4   1      238.11      237.81     80.14 o 
 -10  -4   1       40.13       58.65     64.82 o 
  -9  -4   1      106.30       62.45     65.23 o 
  -8  -4   1      942.29      911.42     74.68 o 
  -7  -4   1     2649.80     2557.02     81.31 o 
  -6  -4   1     1602.51     1593.76     79.80 o 
  -5  -4   1    19346.01    18825.42    249.33 o 
  -4  -4   1     2572.29     2400.59     62.78 o 
  -3  -4   1     1175.22     1122.41     45.80 o 
  -2  -4   1     1407.43     1450.61     44.88 o 
  -1  -4   1   238696.38   242743.59   2835.40 o 
   0  -4   1     2827.83     2883.97     79.41 o 
   1  -4   1      350.14      398.60     42.83 o 
   2  -4   1       30.71       44.11     34.96 o 
   3  -4   1     3958.47     3606.16     85.75 o 
   4  -4   1     5216.74     5078.61    105.93 o 
   5  -4   1     5444.08     5232.40    113.65 o 
   6  -4   1      301.52      381.05     56.85 o 
   7  -4   1     6063.75     5600.81    131.74 o 
   8  -4   1      715.77      695.40     61.38 o 
   9  -4   1        9.89       70.12     60.95 o 
  10  -4   1      391.03      266.73     78.51 o 
  11  -4   1     1021.07     1173.90    109.64 o 
  12  -4   1      497.54      574.79    100.61 o 
  13  -4   1       28.00      -20.58     82.52 o 
  14  -4   1       13.34      -68.01     77.27 o 
 -14  -3   1       31.95      165.08    103.29 o 
 -13  -3   1     1433.20     1454.55    159.38 o 
 -12  -3   1     1033.04     1061.00    139.28 o 
 -11  -3   1     1515.89     1532.94    148.71 o 
 -10  -3   1     1411.30     1266.57    109.79 o 
  -9  -3   1     3087.03     3074.96    114.08 o 
  -8  -3   1       23.73      -26.40     36.46 o 
  -7  -3   1     1694.15     1649.48     79.47 o 
  -6  -3   1       45.41      125.48     33.42 o 
  -5  -3   1     2370.18     2552.82     68.35 o 
  -4  -3   1     4624.10     4152.41     81.44 o 
  -3  -3   1     4964.80     4542.89     92.73 o 
  -2  -3   1      356.86      427.40     35.67 o 
  -1  -3   1     1996.30     2035.68     45.48 o 
   0  -3   1     9629.17     9219.15    151.55 o 
   1  -3   1      707.32      704.21     35.80 o 
   2  -3   1    10844.14    10817.97    186.01 o 
   3  -3   1    21133.43    19880.34    487.89 o 
   4  -3   1    11261.90    10869.07    172.27 o 
   5  -3   1       11.34        3.73     31.44 o 
   6  -3   1        6.41       66.12     35.24 o 
   7  -3   1      377.48      488.86     68.49 o 
   8  -3   1     6646.57     6687.76    196.39 o 
   9  -3   1       46.02       16.88     93.10 o 
  10  -3   1     7059.56     6767.87    205.70 o 
  11  -3   1      991.65     1268.64    109.00 o 
  12  -3   1     1184.22     1397.90    119.72 o 
  13  -3   1     1120.31     1199.59    119.84 o 
  14  -3   1        3.50        4.18    118.07 o 
 -14  -2   1      358.12      613.85    134.78 o 
 -13  -2   1       26.07      219.77     97.11 o 
 -12  -2   1      753.85      744.78    125.96 o 
 -11  -2   1      603.22      736.58    119.46 o 
 -10  -2   1       18.97        6.87     51.92 o 
  -9  -2   1      386.73      406.56     61.27 o 
  -8  -2   1     3391.56     3413.86     97.01 o 
  -7  -2   1     8344.44     8373.05    162.14 o 
  -6  -2   1      510.95      449.44     40.13 o 
  -5  -2   1     1342.95     1579.52     55.01 o 
  -4  -2   1     5056.58     4692.77     86.50 o 
  -3  -2   1      827.00      800.21     39.34 o 
  -2  -2   1    14996.25    15527.55    248.98 o 
  -1  -2   1     2092.78     2099.46     40.85 o 
   0  -2   1     6427.10     6796.42    111.06 o 
   1  -2   1     6986.15     7297.56    122.16 o 
   2  -2   1     5159.86     4743.71    116.73 o 
   3  -2   1     3823.62     3611.58     99.59 o 
   4  -2   1     6873.02     6923.14    124.21 o 
   5  -2   1     2693.27     2604.49     77.32 o 
   6  -2   1     2095.62     2004.86     74.14 o 
   7  -2   1        0.79       -8.93     38.51 o 
   8  -2   1        1.65      -13.20     41.69 o 
   9  -2   1        0.28       54.70     58.78 o 
  10  -2   1       49.83       78.79     66.54 o 
  11  -2   1      288.76      185.72     69.99 o 
  12  -2   1      122.01      139.51     95.27 o 
  13  -2   1      163.08      105.77     80.00 o 
  14  -2   1      234.81      381.98    169.29 o 
 -14  -1   1      391.20      672.84    155.69 o 
 -13  -1   1      233.57      205.70    104.67 o 
 -12  -1   1     3800.34     4071.49    216.16 o 
 -11  -1   1      112.79      124.25     65.04 o 
 -10  -1   1     2580.28     2479.33    124.58 o 
  -9  -1   1       36.27      -42.86     50.12 o 
  -8  -1   1      841.37      933.51     60.35 o 
  -7  -1   1     3565.16     3799.19     92.92 o 
  -6  -1   1       12.86      -14.26     28.03 o 
  -5  -1   1     6590.66     6834.90    113.68 o 
  -4  -1   1     4925.82     4412.03     81.06 o 
  -3  -1   1     4890.84     5070.47     82.66 o 
  -2  -1   1     4108.53     4191.33     99.56 o 
  -1  -1   1     1769.77     1916.49     41.22 o 
   0  -1   1      463.52       48.32     11.12 o 
   1  -1   1     1016.02      834.26     56.84 o 
   2  -1   1      269.66      367.51     40.61 o 
   3  -1   1    24292.18    24382.01    402.70 o 
   4  -1   1      766.80      778.72     62.07 o 
   5  -1   1        8.66       25.56     30.72 o 
   6  -1   1     2095.51     1970.60     74.47 o 
   7  -1   1     1818.98     1828.97     77.07 o 
   8  -1   1      307.26      235.01     51.40 o 
   9  -1   1        9.88      -27.51     88.03 o 
  10  -1   1      126.23      265.15    105.02 o 
  11  -1   1     3980.47     4054.84    252.66 o 
  12  -1   1      563.41      521.93     91.66 o 
  13  -1   1      848.30      948.40    145.28 o 
  14  -1   1      432.37      485.06    126.28 o 
 -15   0   1        2.22      -88.97    126.04 o 
 -14   0   1       10.33       80.64     99.56 o 
 -13   0   1      408.75      650.50    131.93 o 
 -12   0   1     1444.46     1305.91    122.57 o 
 -11   0   1     3729.44     3569.87    151.40 o 
 -10   0   1        2.90      -17.59     85.56 o 
  -9   0   1      188.79      176.96     62.12 o 
  -8   0   1      834.56      903.31     77.06 o 
  -7   0   1     3122.55     3011.22     89.64 o 
  -6   0   1      628.33      588.16     47.80 o 
  -5   0   1     1404.39     1331.63     54.75 o 
  -4   0   1    19911.36    20050.50    245.64 o 
  -3   0   1     4772.52     4933.91     94.55 o 
  -2   0   1    23824.04    25288.46    450.03 o 
  -1   0   1    17006.15    17745.20    312.27 o 
   0   0   1     2635.00       -0.82      2.85 o 
   1   0   1    44000.48    44750.33    543.51 o 
   2   0   1       29.97       33.70     18.26 o 
   3   0   1    10066.10    10483.73    141.73 o 
   4   0   1     2848.89     2711.90     65.56 o 
   5   0   1     6842.90     6419.70    113.44 o 
   6   0   1    11117.85    11193.20    172.62 o 
   7   0   1       27.77        8.23     33.88 o 
   8   0   1     1958.68     1921.85     85.85 o 
   9   0   1      373.77      311.41     68.04 o 
  10   0   1      982.04      842.62    113.56 o 
  11   0   1        8.24       15.14     63.26 o 
  12   0   1      251.74      331.48    105.53 o 
  13   0   1      803.29      625.46    127.24 o 
  14   0   1       27.48      -51.58     95.68 o 
 -15   1   1       31.00       -6.63     99.16 o 
 -14   1   1       62.51       90.39     99.92 o 
 -13   1   1      559.34      662.27    165.42 o 
 -12   1   1        3.44      108.27     67.25 o 
 -11   1   1       11.94      -16.12     60.27 o 
 -10   1   1     1002.03      999.95    104.49 o 
  -9   1   1     1093.00     1086.99     89.76 o 
  -8   1   1       32.13       68.44     50.66 o 
  -7   1   1     1411.49     1165.81     61.71 o 
  -6   1   1     6468.84     6373.44    154.10 o 
  -5   1   1    12155.67    12065.97    185.43 o 
  -4   1   1      312.56      315.96     33.78 o 
  -3   1   1    36762.28    38107.52    549.46 o 
  -2   1   1       49.48       49.07     23.72 o 
  -1   1   1     8742.65     8526.37    164.58 o 
   0   1   1      649.52      502.36     18.52 o 
   1   1   1       81.60       99.72     13.94 o 
   2   1   1     1957.83     1901.68     59.21 o 
   3   1   1      770.34      768.87     36.70 o 
   4   1   1    11257.81    10720.26    167.59 o 
   5   1   1     2699.12     2615.93     70.90 o 
   6   1   1      528.66      614.05     45.36 o 
   7   1   1      267.41      375.32     45.03 o 
   8   1   1     4468.96     4280.80    111.07 o 
   9   1   1     1366.75     1505.14     87.84 o 
  10   1   1     1504.80     1455.56    102.94 o 
  11   1   1     3410.71     3206.78    274.32 o 
  12   1   1       44.18       63.20    132.22 o 
  13   1   1     1126.40     1010.04    145.53 o 
  14   1   1        1.28      -65.32     96.88 o 
 -15   2   1       78.13      225.38    224.89 o 
 -14   2   1     1043.98     1225.50    127.33 o 
 -13   2   1      352.55      543.12    121.61 o 
 -12   2   1      188.93      222.32     73.58 o 
 -11   2   1     1437.14     1416.64    152.48 o 
 -10   2   1     1691.39     1554.19    112.49 o 
  -9   2   1     1592.71     1753.22    108.48 o 
  -8   2   1        5.40       35.98     50.79 o 
  -7   2   1      313.69      251.66     40.21 o 
  -6   2   1     1445.27     1350.06     62.78 o 
  -5   2   1     4350.56     4315.24     91.81 o 
  -4   2   1     3725.25     3701.83     78.93 o 
  -3   2   1       36.16       50.61     37.10 o 
  -2   2   1     9388.62     9639.38    204.75 o 
  -1   2   1     5149.66     5183.05    111.80 o 
   0   2   1    22299.92    21903.70    379.70 o 
   1   2   1     1813.27     1583.47     65.51 o 
   2   2   1      452.56      393.06     28.41 o 
   3   2   1      312.38      322.48     26.94 o 
   4   2   1        9.02       34.79     25.18 o 
   5   2   1     3011.15     2909.95     74.66 o 
   6   2   1     3376.71     3315.05     84.64 o 
   7   2   1       33.98       15.77     35.50 o 
   8   2   1      673.32      678.54     57.82 o 
   9   2   1       12.05      -12.44     47.77 o 
  10   2   1     1187.33     1079.94    106.88 o 
  11   2   1     1376.71     1429.43    169.29 o 
  12   2   1      278.50      304.39    149.52 o 
  13   2   1       11.78       82.35     96.38 o 
  14   2   1        8.48       89.12    239.72 o 
 -15   3   1        2.90       18.76     84.15 o 
 -14   3   1       51.00      117.53     80.55 o 
 -13   3   1       94.30      109.66     76.92 o 
 -12   3   1      286.71      224.31     76.40 o 
 -11   3   1        1.47      -11.40     62.10 o 
 -10   3   1       53.09      -12.63     59.92 o 
  -9   3   1        1.11       67.55     84.07 o 
  -8   3   1     2128.78     2383.25    219.39 o 
  -7   3   1      339.08      454.83     44.34 o 
  -6   3   1    14522.28    13495.42    212.84 o 
  -5   3   1      145.05      272.40     33.57 o 
  -4   3   1       46.27       38.01     37.45 o 
  -3   3   1     1126.71     1217.57     47.20 o 
  -2   3   1     5437.12     5872.09    119.30 o 
  -1   3   1     9387.36     9879.85    166.41 o 
   0   3   1      651.92      679.63     31.58 o 
   1   3   1      348.11      318.97     50.68 o 
   2   3   1     1365.16     1420.60     80.91 o 
   3   3   1      857.81      997.19     43.62 o 
   4   3   1     1110.89     1039.24     44.27 o 
   5   3   1      270.20      329.70     35.51 o 
   6   3   1     1328.42     1301.35     58.64 o 
   7   3   1       49.12       50.05     63.45 o 
   8   3   1      105.11       67.06     42.90 o 
   9   3   1       18.27        1.43     53.25 o 
  10   3   1     2082.60     1912.28    154.82 o 
  11   3   1     1392.44     1615.02    127.92 o 
  12   3   1      908.27      800.76    109.83 o 
  13   3   1      448.84      461.82    161.87 o 
  14   3   1      467.04      360.81    155.69 o 
 -15   4   1       16.94      -44.74    100.71 o 
 -14   4   1       58.53      -62.42     76.74 o 
 -13   4   1      433.22      377.13     91.70 o 
 -12   4   1     1328.51     1239.61    127.22 o 
 -11   4   1     1548.84     1442.62    116.99 o 
 -10   4   1        3.85       46.21    134.38 o 
  -9   4   1      122.57      176.12     64.59 o 
  -8   4   1     1954.90     2016.95    110.90 o 
  -7   4   1       97.07       59.79     35.76 o 
  -6   4   1     1799.20     1893.96     70.12 o 
  -5   4   1      642.37      633.70     47.85 o 
  -4   4   1     3152.20     3430.88     82.99 o 
  -3   4   1     1964.71     2046.86     61.80 o 
  -2   4   1     1055.80     1231.47     57.84 o 
  -1   4   1     1148.67     1263.79     55.04 o 
   0   4   1    42598.61    43958.15    818.01 o 
   1   4   1     2230.64     1935.40     86.71 o 
   2   4   1       70.57       58.05     47.84 o 
   3   4   1     4027.65     3572.69     73.08 o 
   4   4   1     3223.96     2865.34     67.21 o 
   5   4   1      599.62      621.54     48.56 o 
   6   4   1     3556.53     3605.92     89.93 o 
   7   4   1      428.09      485.80     61.31 o 
   8   4   1        0.14       23.81     52.16 o 
   9   4   1      456.42      529.79    112.01 o 
  10   4   1      265.12      194.40     76.43 o 
  11   4   1     1243.48     1194.64    163.33 o 
  12   4   1       92.28      203.54     88.79 o 
  13   4   1      392.26      306.25    111.68 o 
 -15   5   1        9.62     -140.76    140.76 o 
 -14   5   1      408.46      512.83    155.23 o 
 -13   5   1       20.06      -50.44     76.26 o 
 -12   5   1       13.15      -35.66     77.72 o 
 -11   5   1     1476.75     1440.79    118.28 o 
 -10   5   1     1429.01     1400.66    111.22 o 
  -9   5   1      344.26      403.17     82.21 o 
  -8   5   1     1223.23     1182.03     92.26 o 
  -7   5   1       41.98      140.71     44.94 o 
  -6   5   1       32.87      108.80     44.23 o 
  -5   5   1     5845.74     5651.94    119.23 o 
  -4   5   1     2234.45     2093.45     91.67 o 
  -3   5   1     1507.82     1356.18     55.23 o 
  -2   5   1      170.06      325.69     51.97 o 
  -1   5   1     3876.56     4174.36    102.75 o 
   0   5   1     2314.15     2088.86     67.60 o 
   1   5   1      268.76      404.56     42.11 o 
   2   5   1     2643.87     2526.20    294.09 o 
   3   5   1     5008.33     4729.42    128.31 o 
   4   5   1        6.73      -22.12     22.12 o 
   5   5   1     3905.56     3835.46     86.99 o 
   6   5   1     1874.66     1790.31     87.04 o 
   7   5   1     1062.90     1075.66     78.41 o 
   8   5   1     1235.94     1050.31     83.58 o 
   9   5   1      758.14      846.49     81.34 o 
  10   5   1      452.01      435.24    106.08 o 
  11   5   1       26.08       28.84     91.65 o 
  12   5   1      107.57      120.45    116.35 o 
  13   5   1      188.33       76.49     99.58 o 
 -15   6   1      370.92      359.70    143.34 o 
 -14   6   1      110.39       71.16     86.81 o 
 -13   6   1     2853.41     2670.34    184.38 o 
 -12   6   1      935.42      743.03    143.68 o 
 -11   6   1     3338.93     2920.18    155.27 o 
 -10   6   1      417.80      477.68     96.28 o 
  -9   6   1       95.85       93.49     66.42 o 
  -8   6   1      534.82      487.94     76.64 o 
  -7   6   1     4656.62     4818.70    122.52 o 
  -6   6   1     3101.80     3023.69    105.23 o 
  -5   6   1     8253.21     8222.24    155.05 o 
  -4   6   1        1.29      -29.47     29.47 o 
  -3   6   1     2025.12     1785.44     63.58 o 
  -2   6   1       91.89      107.97     36.88 o 
  -1   6   1       34.15        9.12     33.15 o 
   0   6   1      886.35      810.97    113.09 o 
   1   6   1     2452.86     2334.70     71.03 o 
   2   6   1       15.97       96.26     54.86 o 
   3   6   1      783.15      788.10    115.28 o 
   4   6   1     1348.76     1510.01     79.76 o 
   5   6   1     3264.43     3249.89    108.77 o 
   6   6   1     5149.97     5357.25    143.12 o 
   7   6   1      675.89      706.62     71.56 o 
   8   6   1      588.83      675.57     74.70 o 
   9   6   1     2226.16     2187.71    113.00 o 
  10   6   1       81.93      113.33     77.10 o 
  11   6   1      185.37       97.55     81.24 o 
  12   6   1        8.53      107.87    130.98 o 
 -14   7   1      178.93      125.77     93.83 o 
 -13   7   1        0.16      -75.02     76.45 o 
 -12   7   1      813.72      872.18    109.94 o 
 -11   7   1      467.90      644.18     98.35 o 
 -10   7   1     1024.39     1070.48    105.70 o 
  -9   7   1     1281.11     1070.20    164.82 o 
  -8   7   1      191.80      313.53     83.22 o 
  -7   7   1        1.63      -38.84     38.84 o 
  -6   7   1     1694.14     1659.90     76.05 o 
  -5   7   1       80.47       72.05     89.18 o 
  -4   7   1      777.01      851.72     66.60 o 
  -3   7   1     1359.66     1342.93     66.70 o 
  -2   7   1     5540.80     5198.24    132.28 o 
  -1   7   1      280.20      211.78     43.36 o 
   0   7   1     5682.77     5082.74    122.79 o 
   1   7   1     2887.03     2848.88     95.66 o 
   2   7   1     4927.16     4789.63    177.31 o 
   3   7   1      112.99      176.19     52.84 o 
   4   7   1     2629.65     2840.46    118.03 o 
   5   7   1      331.56      324.17     57.79 o 
   6   7   1     3306.10     3228.35    134.25 o 
   7   7   1      257.73      169.19     57.21 o 
   8   7   1      485.52      491.38     90.97 o 
   9   7   1      110.56      286.61     81.60 o 
  10   7   1      237.07      397.88    117.04 o 
  11   7   1       21.92      108.29    105.53 o 
  12   7   1        0.98       76.55    108.71 o 
 -14   8   1     1051.96     1022.50    128.16 o 
 -13   8   1       16.95        0.90     77.48 o 
 -12   8   1     1308.84     1452.97    129.59 o 
 -11   8   1       87.32       75.81     69.20 o 
 -10   8   1       74.65      -13.89     79.44 o 
  -9   8   1       36.43      -51.79     62.80 o 
  -8   8   1      499.33      535.71     81.05 o 
  -7   8   1      629.97      613.90     61.07 o 
  -6   8   1      694.52      719.49     94.17 o 
  -5   8   1     1374.19     1303.24     67.59 o 
  -4   8   1     4793.26     4694.31    116.29 o 
  -3   8   1      405.81      475.98     46.73 o 
  -2   8   1     2895.22     2715.82     98.97 o 
  -1   8   1     1276.75     1245.01     70.61 o 
   0   8   1       47.66      -33.01     33.01 o 
   1   8   1     1583.17     1572.69     67.55 o 
   2   8   1    11529.69     9727.84    280.44 o 
   3   8   1        0.16       25.38     79.08 o 
   4   8   1      869.57      859.27    132.22 o 
   5   8   1      733.66      763.50    106.95 o 
   6   8   1       95.26      123.57     93.78 o 
   7   8   1     2809.95     2738.27    145.84 o 
   8   8   1        2.63       25.19     67.97 o 
   9   8   1     2595.67     2799.14    162.25 o 
  10   8   1      823.77     1160.21    160.64 o 
  11   8   1      458.13      542.26    134.01 o 
 -14   9   1        7.16      -79.40     79.40 o 
 -13   9   1      696.26      717.19    131.18 o 
 -12   9   1     1160.00     1377.27    169.33 o 
 -11   9   1      211.45      183.37     79.84 o 
 -10   9   1      282.90      224.00     79.84 o 
  -9   9   1      751.80      939.55     97.33 o 
  -8   9   1      293.73      330.18     86.56 o 
  -7   9   1      583.10      667.16     77.40 o 
  -6   9   1     3739.97     3905.15    115.70 o 
  -5   9   1      280.17      342.16     50.78 o 
  -4   9   1     2913.29     2671.62    104.12 o 
  -3   9   1      350.62      352.67     57.57 o 
  -2   9   1      120.47      170.46     48.53 o 
  -1   9   1      422.48      518.62     57.68 o 
   0   9   1      111.94      155.17     42.09 o 
   1   9   1    15162.52    14014.59    261.00 o 
   2   9   1     1852.81     1641.00    126.68 o 
   3   9   1     5345.97     5239.05    213.17 o 
   4   9   1      548.20      438.90     95.13 o 
   5   9   1       36.21      -34.12     75.64 o 
   6   9   1      633.99      555.86     91.06 o 
   7   9   1      376.89      403.03     86.46 o 
   8   9   1      155.31       39.32     71.55 o 
   9   9   1        8.34       17.24     82.73 o 
  10   9   1      908.97     1247.61    260.72 o 
  11   9   1       29.04       56.51    103.06 o 
 -14  10   1      212.00      250.92    134.83 o 
 -13  10   1        3.27       33.89     86.90 o 
 -12  10   1      813.45      973.14    120.33 o 
 -11  10   1        7.36       18.56    110.97 o 
 -10  10   1      565.30      624.17     95.82 o 
  -9  10   1      492.72      503.82     97.20 o 
  -8  10   1        3.32      -54.65     54.65 o 
  -7  10   1     4857.56     5009.90    139.65 o 
  -6  10   1     1105.98     1048.21     74.35 o 
  -5  10   1     1336.86     1331.70     84.08 o 
  -4  10   1      836.56      937.54     82.10 o 
  -3  10   1       38.59       45.58     65.56 o 
  -2  10   1      282.88      247.44     57.38 o 
  -1  10   1      608.65      521.02     67.47 o 
   0  10   1      418.76      497.79     51.67 o 
   1  10   1        5.48      -34.15     71.75 o 
   2  10   1       15.94       43.07     88.97 o 
   3  10   1      343.25      442.73     98.63 o 
   4  10   1        0.75      -70.43     70.43 o 
   5  10   1      188.70      120.61    200.18 o 
   6  10   1     2266.48     2052.72    135.78 o 
   7  10   1      844.08      773.79    102.67 o 
   8  10   1        7.00      -27.07     75.08 o 
   9  10   1     1176.02     1389.59    132.06 o 
  10  10   1      217.75      227.58    116.73 o 
 -13  11   1      233.99      134.01     94.68 o 
 -12  11   1       36.49       21.19     80.91 o 
 -11  11   1       24.32       60.95    107.57 o 
 -10  11   1      290.66      242.98     81.95 o 
  -9  11   1       13.82      -47.39     61.90 o 
  -8  11   1       85.10       73.46     62.75 o 
  -7  11   1       30.33       41.26     97.45 o 
  -6  11   1      775.90      795.31     87.26 o 
  -5  11   1      328.02      376.46     73.14 o 
  -4  11   1      215.05      284.95     66.93 o 
  -3  11   1     1195.70     1276.26     91.57 o 
  -2  11   1       74.41      171.73     59.02 o 
  -1  11   1      273.13      288.62     59.91 o 
   0  11   1      373.02      390.64     78.70 o 
   1  11   1     1114.73     1050.80    122.45 o 
   2  11   1      335.66      338.57     92.62 o 
   3  11   1      454.84      277.32     93.18 o 
   4  11   1      149.53      241.67     95.92 o 
   5  11   1     1636.01     1722.71    154.47 o 
   6  11   1      210.70      283.51     83.57 o 
   7  11   1      122.52      148.25     82.74 o 
   8  11   1       17.54      104.42     79.99 o 
   9  11   1      141.87       92.10     82.47 o 
  10  11   1       12.75      103.43    105.91 o 
 -13  12   1       73.44       62.88    236.01 o 
 -12  12   1        3.63      -15.81     95.30 o 
 -11  12   1      425.43      449.21    131.53 o 
 -10  12   1       42.36      -85.48     98.27 o 
  -9  12   1       19.68      -84.09     84.09 o 
  -8  12   1      670.68      727.55    126.45 o 
  -7  12   1       33.91      124.34     67.80 o 
  -6  12   1      754.23      724.18     86.73 o 
  -5  12   1      897.34     1061.06     95.87 o 
  -4  12   1    10739.62    10784.43    259.91 o 
  -3  12   1      959.16      769.81     81.29 o 
  -2  12   1      126.27      158.44     62.24 o 
  -1  12   1      140.47      154.05     72.42 o 
   0  12   1      454.03      486.34    106.61 o 
   1  12   1      936.72      989.59    125.24 o 
   2  12   1        3.36       78.92     82.08 o 
   3  12   1       31.43        8.69     81.13 o 
   4  12   1     5691.62     5769.79    257.99 o 
   5  12   1      386.89      151.55     95.57 o 
   6  12   1      300.04      225.97    131.32 o 
   7  12   1      226.61      183.27     81.99 o 
   8  12   1      111.89      236.71     89.13 o 
   9  12   1        0.66       29.60     79.32 o 
 -12  13   1     1087.81     1116.17    181.31 o 
 -11  13   1        9.12      -28.03    104.41 o 
 -10  13   1      920.65      836.92    147.26 o 
  -9  13   1       23.64        4.63     96.38 o 
  -8  13   1      728.73      512.62    137.16 o 
  -7  13   1      221.39      175.26     73.54 o 
  -6  13   1      197.98        6.97     66.61 o 
  -5  13   1      111.05      160.59     93.77 o 
  -4  13   1     2173.65     2314.56    173.25 o 
  -3  13   1      771.26      846.49    102.24 o 
  -2  13   1        3.58      -90.97    160.64 o 
  -1  13   1       10.29       71.89     67.31 o 
   0  13   1     1649.97     1388.79    294.09 o 
   1  13   1       30.94      -73.05     74.59 o 
   2  13   1      617.31      776.74    148.28 o 
   3  13   1      324.71      302.48    105.71 o 
   4  13   1      993.48      789.84    137.16 o 
   5  13   1       89.78      219.40    103.06 o 
   6  13   1      144.69      241.81    117.75 o 
   7  13   1      330.00      269.26     92.68 o 
   8  13   1       15.20        9.53     77.58 o 
 -11  14   1       53.76       -3.33    108.14 o 
 -10  14   1       42.43      -28.60     99.82 o 
  -9  14   1      180.07      100.97    105.14 o 
  -8  14   1      600.35      802.45    136.56 o 
  -7  14   1     3113.82     3276.75    158.45 o 
  -6  14   1       52.43       28.04    109.31 o 
  -5  14   1       19.06       -4.14     65.28 o 
  -4  14   1      332.54      325.51    100.83 o 
  -3  14   1      148.94      276.29     96.43 o 
  -2  14   1      620.37      623.52    201.14 o 
  -1  14   1     1683.68     1983.65    402.83 o 
   0  14   1       70.77      136.91     89.68 o 
   1  14   1     2725.76     2733.29    327.45 o 
   2  14   1       51.70       10.11     85.43 o 
   3  14   1      103.62      -43.17    109.97 o 
   4  14   1      111.03      153.37     98.87 o 
   5  14   1        7.74       15.90     88.24 o 
   6  14   1      219.14      221.84     89.36 o 
   7  14   1      314.62      304.66    101.17 o 
   8  14   1      378.92      395.41    182.88 o 
 -11  15   1      681.28      778.93    164.66 o 
 -10  15   1      196.74      155.23    117.35 o 
  -9  15   1      252.36       90.44    102.39 o 
  -8  15   1       16.45      110.17    130.98 o 
  -7  15   1        2.64      -86.36     86.36 o 
  -6  15   1      167.02      213.43     81.11 o 
  -5  15   1       49.47       -3.35     92.50 o 
  -4  15   1      161.30      189.88    103.31 o 
  -3  15   1       90.08       97.62     78.18 o 
  -2  15   1       30.40       82.01     76.93 o 
  -1  15   1        5.47      -72.88     91.44 o 
   0  15   1      223.94      209.80    129.74 o 
   1  15   1      548.57      478.67    180.41 o 
   2  15   1      792.97      781.27    137.16 o 
   3  15   1      751.02      702.01    132.67 o 
   4  15   1       83.53       65.50    117.39 o 
   5  15   1      494.81      543.77    133.61 o 
   6  15   1        5.35       77.46     87.41 o 
   7  15   1      131.42      145.81    160.64 o 
 -10  16   1        0.58     -107.01    108.30 o 
  -9  16   1      277.00      502.13    140.70 o 
  -8  16   1       93.60      119.68    106.76 o 
  -7  16   1       37.49       50.07    105.03 o 
  -6  16   1      493.91      542.46    130.71 o 
  -5  16   1     1137.83     1221.53    197.71 o 
  -4  16   1      376.10      350.66     94.02 o 
  -3  16   1       86.81      -64.09     75.14 o 
  -2  16   1       32.74      -11.15    133.45 o 
  -1  16   1      220.67      288.98    116.29 o 
   0  16   1      368.78      365.13    116.73 o 
   1  16   1      128.32       90.30    133.45 o 
   2  16   1      583.58      761.24    139.80 o 
   3  16   1      219.39      203.97    112.46 o 
   4  16   1      346.93      403.49    150.75 o 
   5  16   1       28.98       34.60    103.06 o 
  -9  17   1       65.69      148.28    143.34 o 
  -8  17   1        2.97       88.97    180.41 o 
  -7  17   1       72.51      -93.91    168.05 o 
  -6  17   1      711.80      807.83    113.49 o 
  -5  17   1       98.61       18.89     74.98 o 
  -4  17   1     1044.65     1062.64    172.43 o 
  -3  17   1      333.93      660.48    140.62 o 
  -2  17   1      238.04       24.38    104.15 o 
  -1  17   1        7.15      -16.85     98.85 o 
   0  17   1      457.98      346.42    118.93 o 
   1  17   1       32.15      -31.83     98.57 o 
   2  17   1        4.56      -89.77     96.97 o 
   3  17   1      392.49      340.51    121.99 o 
   4  17   1      261.93       66.73    148.28 o 
  -6  18   1       57.62       87.81    123.76 o 
  -5  18   1      173.44      291.86    130.04 o 
  -4  18   1      349.33      370.45    128.84 o 
  -3  18   1        5.11      120.34    128.51 o 
  -2  18   1      346.32      410.58    215.01 o 
  -1  18   1      549.15      531.70    134.78 o 
   0  18   1      421.20      153.20    130.98 o 
   1  18   1      232.76      178.05    161.87 o 
   2  18   1      240.64      126.04    153.22 o 
  -4  19   1      507.02      546.16    187.82 o 
  -3  19   1      204.77      390.47    177.94 o 
  -2  19   1        4.54      -74.14    126.04 o 
  -1  19   1       50.01      -96.38    121.09 o 
  -2 -19   2      240.58      321.27    172.99 o 
  -1 -19   2      154.58      271.38    118.55 o 
   0 -19   2      235.02      435.30    128.43 o 
   1 -19   2       33.47       -7.29     87.93 o 
   2 -19   2      465.14      471.80    180.41 o 
   3 -19   2       12.29      161.91    116.99 o 
   4 -19   2        2.91       -2.23    114.34 o 
   5 -19   2       20.07       -5.36    219.95 o 
   6 -19   2       82.54      -49.58    108.14 o 
  -4 -18   2      308.45      469.55    187.82 o 
  -3 -18   2       69.33      160.28    115.29 o 
  -2 -18   2        0.56      107.61    110.13 o 
  -1 -18   2        7.08       -6.66     96.97 o 
   0 -18   2     1602.59     1589.30    146.95 o 
   1 -18   2       61.73      169.40    110.82 o 
   2 -18   2     1057.25     1004.16    159.03 o 
   3 -18   2       44.78      -16.61    106.88 o 
   4 -18   2      133.18      215.49    114.34 o 
   5 -18   2      501.23      462.71    131.01 o 
   6 -18   2      193.20       70.28    113.68 o 
   7 -18   2      650.21      625.10    138.91 o 
   8 -18   2       68.36     -101.03    101.03 o 
  -6 -17   2      351.45      358.34    172.99 o 
  -5 -17   2      165.18      102.11    106.61 o 
  -4 -17   2      142.82      -34.79    149.52 o 
  -3 -17   2       10.34       63.06    100.63 o 
  -2 -17   2      150.61      175.54    108.18 o 
  -1 -17   2     1128.34     1236.15    131.21 o 
   0 -17   2        3.24       -5.01     93.93 o 
   1 -17   2     1107.08     1267.33    296.56 o 
   2 -17   2      599.73      501.38    129.45 o 
   3 -17   2       68.76      217.48    155.69 o 
   4 -17   2       64.91       88.07    104.42 o 
   5 -17   2      112.01      -24.80     97.37 o 
   6 -17   2       39.89      -47.40     79.33 o 
   7 -17   2      226.01       33.73     84.39 o 
   8 -17   2      957.99      795.56    148.44 o 
   9 -17   2        4.64      -85.23    103.63 o 
  -7 -16   2      366.54      306.44    180.41 o 
  -6 -16   2        8.75      -20.68     86.08 o 
  -5 -16   2      269.15      256.59    149.52 o 
  -4 -16   2      327.61      551.50    127.72 o 
  -3 -16   2      401.99      444.80    119.63 o 
  -2 -16   2        2.16      -26.72     82.99 o 
  -1 -16   2       47.82      132.19     75.42 o 
   0 -16   2      687.26      590.59    122.27 o 
   1 -16   2        9.41      -33.97     87.84 o 
   2 -16   2       19.39      -17.75     94.93 o 
   3 -16   2      224.62      221.79    110.44 o 
   4 -16   2      626.27      643.01    128.43 o 
   5 -16   2      721.78      724.23    101.85 o 
   6 -16   2        1.82      -70.21     70.21 o 
   7 -16   2        3.80      -32.98    106.80 o 
   8 -16   2      267.74       90.86    108.01 o 
   9 -16   2     1927.83     1929.05    188.12 o 
  10 -16   2       13.52     -107.89    107.89 o 
  -8 -15   2       56.31       39.54    138.39 o 
  -7 -15   2        8.05      -69.38     79.72 o 
  -6 -15   2      588.00      700.90    113.02 o 
  -5 -15   2       40.11      262.24    106.43 o 
  -4 -15   2      192.74      413.57    115.96 o 
  -3 -15   2      261.63      355.57    105.91 o 
  -2 -15   2      106.18      -26.69     74.09 o 
  -1 -15   2      522.95      399.34    110.13 o 
   0 -15   2      280.39      346.32    169.29 o 
   1 -15   2     2368.25     2173.97    172.90 o 
   2 -15   2       58.40       40.30    124.80 o 
   3 -15   2     1107.24     1315.26    109.55 o 
   4 -15   2       18.92       30.71     65.75 o 
   5 -15   2        3.09      -63.38     63.38 o 
   6 -15   2      401.29      409.61     86.89 o 
   7 -15   2      191.67      309.38     97.39 o 
   8 -15   2      297.34      182.71    108.14 o 
   9 -15   2      208.55      346.94    140.87 o 
  10 -15   2       10.77     -100.11    100.11 o 
  11 -15   2      252.72       75.05    196.47 o 
  -9 -14   2       61.69      321.27    168.05 o 
  -8 -14   2      392.24      303.26     97.09 o 
  -7 -14   2       54.99      178.01     86.79 o 
  -6 -14   2     1441.57     1353.31    130.86 o 
  -5 -14   2      113.77       88.06     99.56 o 
  -4 -14   2     1300.94     1276.82    149.22 o 
  -3 -14   2      142.79      174.58    107.50 o 
  -2 -14   2       80.02       99.59     71.08 o 
  -1 -14   2      103.93      -29.38    140.87 o 
   0 -14   2       37.84       10.52     80.12 o 
   1 -14   2      236.51      306.44    100.83 o 
   2 -14   2       87.48      -33.06     76.67 o 
   3 -14   2     1754.05     1781.14    139.64 o 
   4 -14   2      799.76      835.25     94.42 o 
   5 -14   2       37.11      117.26     66.88 o 
   6 -14   2     1350.28     1470.49    157.87 o 
   7 -14   2      523.15      420.26     89.83 o 
   8 -14   2     1310.73     1177.90    147.43 o 
   9 -14   2     1264.43     1196.73    280.50 o 
  10 -14   2     2035.28     1966.62    192.90 o 
  11 -14   2      362.21      412.78    270.61 o 
  12 -14   2        0.74     -128.51    190.29 o 
  -9 -13   2        9.31      112.38     85.61 o 
  -8 -13   2        3.02       55.79     76.81 o 
  -7 -13   2      189.82      179.05     82.77 o 
  -6 -13   2        0.10      -32.88     70.16 o 
  -5 -13   2        0.75      107.03     90.67 o 
  -4 -13   2      748.77      884.54    133.45 o 
  -3 -13   2       16.70      136.66     72.26 o 
  -2 -13   2     2034.35     2216.42    324.98 o 
  -1 -13   2      767.00      781.94    117.71 o 
   0 -13   2      309.03      381.85     99.56 o 
   1 -13   2      209.32      134.01     74.43 o 
   2 -13   2     2206.68     2141.98    124.81 o 
   3 -13   2      339.14      337.25     75.41 o 
   4 -13   2     1905.37     2126.23    123.41 o 
   5 -13   2      544.06      524.78     81.57 o 
   6 -13   2        0.06      -57.81     57.81 o 
   7 -13   2      879.97      775.17     95.27 o 
   8 -13   2     2097.32     2526.36    350.93 o 
   9 -13   2       96.85      142.98    106.76 o 
  10 -13   2      300.18      210.77    132.64 o 
  11 -13   2      245.78      193.99    108.64 o 
  12 -13   2        5.63      -49.17     80.53 o 
 -10 -12   2      182.82       56.90    232.30 o 
  -9 -12   2     2966.58     2572.37    167.16 o 
  -8 -12   2     1703.89     1544.38    133.57 o 
  -7 -12   2      862.14      731.94    105.45 o 
  -6 -12   2     2287.17     2492.01    153.46 o 
  -5 -12   2       10.64       -6.47    137.16 o 
  -4 -12   2     2338.47     2007.79    158.08 o 
  -3 -12   2      257.30      229.66     73.65 o 
  -2 -12   2      149.03       96.60     78.35 o 
  -1 -12   2     1292.81     1118.77    121.73 o 
   0 -12   2     1289.71     1364.81     89.96 o 
   1 -12   2      482.90      531.84     71.24 o 
   2 -12   2      257.46      312.85     64.91 o 
   3 -12   2      698.35      633.37     78.16 o 
   4 -12   2      147.79      219.71     76.25 o 
   5 -12   2      430.05      492.74     87.73 o 
   6 -12   2     1966.10     1845.94    117.56 o 
   7 -12   2     1390.36     1427.68     90.94 o 
   8 -12   2     1746.76     1770.82    161.09 o 
   9 -12   2      821.05      841.63    102.89 o 
  10 -12   2      636.49      731.20    106.35 o 
  11 -12   2        3.45      -45.46     91.68 o 
  12 -12   2        3.76      -38.96    108.79 o 
  13 -12   2       49.59      -90.35    137.16 o 
 -11 -11   2       37.30       98.05    109.93 o 
 -10 -11   2       34.36        6.18    101.35 o 
  -9 -11   2       75.05       85.92     76.94 o 
  -8 -11   2       67.81       87.12     75.43 o 
  -7 -11   2      231.47       85.01     73.65 o 
  -6 -11   2        5.91       16.56     73.57 o 
  -5 -11   2      339.48      472.41    103.88 o 
  -4 -11   2      654.58      652.41    107.29 o 
  -3 -11   2      526.19      493.88    100.09 o 
  -2 -11   2      320.10      225.43     84.74 o 
  -1 -11   2     2815.46     2650.28    181.98 o 
   0 -11   2       43.57       37.83     49.52 o 
   1 -11   2     1880.52     1966.25    101.52 o 
   2 -11   2      532.95      522.07     69.06 o 
   3 -11   2       63.72       12.98     51.54 o 
   4 -11   2      369.15      501.25     57.29 o 
   5 -11   2       16.65      -16.50     43.62 o 
   6 -11   2     1641.27     1702.83    131.98 o 
   7 -11   2      163.28       24.29     63.85 o 
   8 -11   2      434.55      579.97     85.01 o 
   9 -11   2      903.39      999.22    107.98 o 
  10 -11   2      221.01       84.80    168.52 o 
  11 -11   2      277.56      226.48     86.42 o 
  12 -11   2      734.88     1005.59    157.91 o 
  13 -11   2      257.70      264.72     98.02 o 
 -11 -10   2      143.27      265.71    177.94 o 
 -10 -10   2        0.31       21.58     91.73 o 
  -9 -10   2      342.89      220.77     85.26 o 
  -8 -10   2      123.49      121.42     74.00 o 
  -7 -10   2      926.09      794.92     98.00 o 
  -6 -10   2       22.09      127.50     70.74 o 
  -5 -10   2      467.58      488.89    144.57 o 
  -4 -10   2        9.23       38.84     70.37 o 
  -3 -10   2     2021.82     2089.83    144.57 o 
  -2 -10   2      433.20      528.82     57.97 o 
  -1 -10   2     3026.11     3025.30    107.75 o 
   0 -10   2      378.67      336.54     55.45 o 
   1 -10   2     1893.54     1946.22     95.90 o 
   2 -10   2     3077.30     3075.66     89.48 o 
   3 -10   2       99.59      127.09     41.38 o 
   4 -10   2     1870.63     1726.71    117.36 o 
   5 -10   2       59.52       67.59     46.42 o 
   6 -10   2     1248.23     1248.97     79.43 o 
   7 -10   2     3097.10     2989.53    112.48 o 
   8 -10   2      139.23       -8.51     63.22 o 
   9 -10   2     2002.69     2299.85    137.02 o 
  10 -10   2       18.75      -63.70     63.70 o 
  11 -10   2      647.10      727.78    108.26 o 
  12 -10   2       78.23       93.06     82.53 o 
  13 -10   2      102.25       59.15     90.78 o 
 -12  -9   2        2.53      -19.05    101.68 o 
 -11  -9   2      321.21      358.43    121.39 o 
 -10  -9   2      154.66      165.42    105.45 o 
  -9  -9   2       12.64       62.56     76.49 o 
  -8  -9   2      371.09      513.34    153.61 o 
  -7  -9   2      940.83      781.71     98.17 o 
  -6  -9   2     4811.00     4402.06    199.65 o 
  -5  -9   2      204.46      232.51     82.08 o 
  -4  -9   2       31.26      -45.69     51.10 o 
  -3  -9   2      253.02      218.49     46.54 o 
  -2  -9   2     1674.96     1576.11     76.72 o 
  -1  -9   2       20.58       11.79     37.01 o 
   0  -9   2        4.78       47.55     38.37 o 
   1  -9   2     4211.89     3931.60    120.97 o 
   2  -9   2      596.64      668.36     79.90 o 
   3  -9   2       36.89       22.98     36.91 o 
   4  -9   2     1125.08     1203.36     67.28 o 
   5  -9   2      806.84      823.83     63.83 o 
   6  -9   2     1774.79     1897.30     88.46 o 
   7  -9   2       18.58       95.21     55.63 o 
   8  -9   2      120.40      194.41     57.79 o 
   9  -9   2      497.77      382.52     81.58 o 
  10  -9   2     1020.21     1080.05    112.35 o 
  11  -9   2       23.52      -57.33     71.31 o 
  12  -9   2       31.02      -81.75     81.75 o 
  13  -9   2      109.94      130.59     86.25 o 
  14  -9   2       92.41       65.41    121.98 o 
 -12  -8   2       54.08       84.24    111.80 o 
 -11  -8   2      241.11      242.65    213.77 o 
 -10  -8   2      895.92     1199.47    151.91 o 
  -9  -8   2      983.64      908.20     83.65 o 
  -8  -8   2      140.82      149.50     56.09 o 
  -7  -8   2      790.88      660.48    112.01 o 
  -6  -8   2     2306.71     2249.55     98.26 o 
  -5  -8   2      110.51      118.06     46.52 o 
  -4  -8   2      304.13      319.76     32.56 o 
  -3  -8   2     2060.17     1966.71     61.33 o 
  -2  -8   2    32512.71    32237.96    505.02 o 
  -1  -8   2    11880.06    11650.33    223.19 o 
   0  -8   2    13344.24    13364.13    248.60 o 
   1  -8   2     6804.74     6898.23    159.59 o 
   2  -8   2     5527.43     5189.55    112.29 o 
   3  -8   2      243.66      229.08     39.85 o 
   4  -8   2      152.62      155.42     56.36 o 
   5  -8   2      308.14      358.11     50.01 o 
   6  -8   2     1226.20     1120.78     71.68 o 
   7  -8   2       17.78       29.30     46.09 o 
   8  -8   2      310.08      390.41     70.97 o 
   9  -8   2      478.74      517.15     88.22 o 
  10  -8   2      339.29      367.65     84.52 o 
  11  -8   2       95.64       63.60     81.39 o 
  12  -8   2       38.81       85.17     90.56 o 
  13  -8   2      243.15      306.13    105.51 o 
  14  -8   2       58.60      -80.74     80.74 o 
 -13  -7   2      162.48      299.95    145.81 o 
 -12  -7   2      129.47      100.05     79.57 o 
 -11  -7   2     1526.33     1536.59    128.92 o 
 -10  -7   2        9.40       22.05     67.21 o 
  -9  -7   2      811.65     1038.79     85.66 o 
  -8  -7   2      436.92      421.55     65.12 o 
  -7  -7   2     1562.95     1699.88     90.39 o 
  -6  -7   2      390.93      417.90     56.87 o 
  -5  -7   2     1551.57     1711.14     56.42 o 
  -4  -7   2     1680.83     1664.94     50.78 o 
  -3  -7   2      273.56      261.71     29.38 o 
  -2  -7   2      145.48       98.96     34.10 o 
  -1  -7   2     1428.07     1160.52     60.55 o 
   0  -7   2     6238.12     6089.23    203.32 o 
   1  -7   2      155.41      201.69     42.15 o 
   2  -7   2      673.54      726.40     46.04 o 
   3  -7   2       12.74       63.34     34.59 o 
   4  -7   2     5719.68     5857.65    126.49 o 
   5  -7   2     4781.80     4322.57    115.22 o 
   6  -7   2     3922.00     3933.60    164.08 o 
   7  -7   2    15577.45    14910.18    257.60 o 
   8  -7   2      381.96      356.97     57.47 o 
   9  -7   2     3765.08     3739.91    160.20 o 
  10  -7   2      749.41      820.26    100.51 o 
  11  -7   2       93.06      151.90     79.18 o 
  12  -7   2       46.38      106.43     80.23 o 
  13  -7   2      114.06       -4.77     80.90 o 
  14  -7   2     1395.71     1384.89    144.49 o 
 -13  -6   2      166.80      120.05     92.86 o 
 -12  -6   2      242.96       89.75     81.79 o 
 -11  -6   2       58.71      131.32     74.07 o 
 -10  -6   2      125.13       54.07     99.54 o 
  -9  -6   2      626.53      573.02    118.75 o 
  -8  -6   2      452.04      454.34     70.63 o 
  -7  -6   2      728.59      721.15     54.27 o 
  -6  -6   2     2312.47     2101.65     72.45 o 
  -5  -6   2     2238.54     2098.17     67.49 o 
  -4  -6   2     1866.18     1865.40     49.94 o 
  -3  -6   2    17401.69    18235.35    226.78 o 
  -2  -6   2      259.12      450.76     34.58 o 
  -1  -6   2    91969.30    91008.93   1280.49 o 
   0  -6   2     9732.38    10037.96    224.43 o 
   1  -6   2     6347.92     5625.95    132.51 o 
   2  -6   2        2.92       36.79     28.86 o 
   3  -6   2      656.07      590.97     44.79 o 
   4  -6   2     3953.86     4018.02    101.04 o 
   5  -6   2      150.07      153.44     39.73 o 
   6  -6   2     4892.77     4964.47    208.32 o 
   7  -6   2     1769.58     1829.99     84.85 o 
   8  -6   2     1262.06     1208.76     78.30 o 
   9  -6   2      128.24      131.97     68.62 o 
  10  -6   2     1287.49     1184.27    109.62 o 
  11  -6   2      267.79      171.35    101.16 o 
  12  -6   2     1253.79     1321.80    125.53 o 
  13  -6   2      533.82      632.15    110.34 o 
  14  -6   2      130.07      100.35    102.75 o 
 -14  -5   2       23.08      -69.20    113.68 o 
 -13  -5   2      128.23      205.34    114.12 o 
 -12  -5   2       40.62      -68.93     68.93 o 
 -11  -5   2      831.43      781.70     99.59 o 
 -10  -5   2     1058.53     1002.00    223.42 o 
  -9  -5   2     2458.93     2279.52    136.66 o 
  -8  -5   2      189.94      230.02     46.56 o 
  -7  -5   2     3300.77     3171.71     90.92 o 
  -6  -5   2      362.74      453.12     52.97 o 
  -5  -5   2     9741.17     9478.79    150.63 o 
  -4  -5   2     1089.18     1042.08     46.82 o 
  -3  -5   2     3668.43     3770.73     72.12 o 
  -2  -5   2      984.63      981.41     75.26 o 
  -1  -5   2     9310.84     9927.03    168.77 o 
   0  -5   2     8124.62     8372.93    157.73 o 
   1  -5   2     2772.50     2686.79     81.39 o 
   2  -5   2     9539.53     9649.26    161.94 o 
   3  -5   2     8623.44     8155.06    181.21 o 
   4  -5   2     3836.83     3719.07    119.85 o 
   5  -5   2      505.43      634.00     50.75 o 
   6  -5   2    12667.20    12498.83    255.76 o 
   7  -5   2      824.49      992.47     66.72 o 
   8  -5   2     6717.74     6673.42    156.88 o 
   9  -5   2       36.09       25.31     64.52 o 
  10  -5   2     6808.86     6633.11    209.54 o 
  11  -5   2       47.00       -5.14    100.72 o 
  12  -5   2       21.87      -21.05    174.47 o 
  13  -5   2       11.74       42.24     76.55 o 
  14  -5   2      295.38      491.90    202.73 o 
 -14  -4   2       32.95       17.49    121.09 o 
 -13  -4   2     1825.89     1944.84    176.28 o 
 -12  -4   2        3.68      -11.38     73.42 o 
 -11  -4   2      237.63      300.32    108.04 o 
 -10  -4   2       20.47       48.14     66.79 o 
  -9  -4   2        1.43      -46.28     46.28 o 
  -8  -4   2      127.38      180.22     43.70 o 
  -7  -4   2      288.71      237.19     40.64 o 
  -6  -4   2     2691.80     2573.52     74.72 o 
  -5  -4   2      564.24      541.86     40.09 o 
  -4  -4   2     1464.80     1460.99     51.17 o 
  -3  -4   2       57.12      120.32     26.14 o 
  -2  -4   2    50355.60    51603.99    630.15 o 
  -1  -4   2     1924.05     1986.70     93.81 o 
   0  -4   2   139624.95   144294.55   1980.72 o 
   1  -4   2    41614.68    41021.67    593.54 o 
   2  -4   2     1502.94     1462.31     54.93 o 
   3  -4   2     9525.16     8746.02    145.92 o 
   4  -4   2      114.62      128.97     34.73 o 
   5  -4   2     3609.08     3996.03    100.10 o 
   6  -4   2     1004.96     1079.83     63.20 o 
   7  -4   2       53.59       69.91     61.35 o 
   8  -4   2     2058.01     2047.57    107.39 o 
   9  -4   2      369.64      474.60     80.30 o 
  10  -4   2        6.38       26.23     62.94 o 
  11  -4   2      745.73      860.55    148.08 o 
  12  -4   2      164.04      186.48     80.83 o 
  13  -4   2     1711.46     1580.11    215.30 o 
  14  -4   2      239.69      282.47     95.78 o 
 -14  -3   2        0.53      -50.66     87.29 o 
 -13  -3   2      855.22      765.66    132.67 o 
 -12  -3   2      784.03      850.14    126.67 o 
 -11  -3   2      124.51      143.53     76.19 o 
 -10  -3   2     2706.15     2829.47    117.04 o 
  -9  -3   2      388.99      419.53     62.29 o 
  -8  -3   2     3706.36     3643.58    100.37 o 
  -7  -3   2      317.83      383.78     43.52 o 
  -6  -3   2     6411.68     6229.57    116.10 o 
  -5  -3   2     1129.04     1289.70     51.21 o 
  -4  -3   2     1042.19     1025.29     63.24 o 
  -3  -3   2      648.27      792.42     36.15 o 
  -2  -3   2      379.91      416.30     39.56 o 
  -1  -3   2     1912.74     1970.87     46.87 o 
   0  -3   2     1651.35     1541.58     50.50 o 
   1  -3   2       98.56       61.95     25.37 o 
   2  -3   2      544.31      607.82     40.25 o 
   3  -3   2     1457.03     1296.59     52.53 o 
   4  -3   2        4.36       18.37     31.04 o 
   5  -3   2    23884.45    24036.50    392.27 o 
   6  -3   2     2162.65     2029.71     77.95 o 
   7  -3   2      669.03      666.05     59.17 o 
   8  -3   2    11391.08    11036.26    242.92 o 
   9  -3   2      939.86     1018.96     91.84 o 
  10  -3   2      287.24      197.02     70.64 o 
  11  -3   2        6.78       64.98     67.33 o 
  12  -3   2        5.86      -28.95     66.85 o 
  13  -3   2      341.28      393.08     94.41 o 
  14  -3   2      283.93      296.84    120.98 o 
 -14  -2   2       18.59       55.86    100.23 o 
 -13  -2   2       51.90     -162.79    197.71 o 
 -12  -2   2       38.07      155.97     92.89 o 
 -11  -2   2     3136.39     3176.78    144.74 o 
 -10  -2   2      187.96      108.81     61.62 o 
  -9  -2   2        6.82       32.77     50.65 o 
  -8  -2   2     1985.86     2127.26     79.52 o 
  -7  -2   2      864.32     1076.94     68.15 o 
  -6  -2   2     1228.09     1328.74     54.43 o 
  -5  -2   2     4908.66     4767.09    100.82 o 
  -4  -2   2    12541.85    13322.05    177.03 o 
  -3  -2   2     4537.87     4322.22     80.31 o 
  -2  -2   2       19.85       19.70     17.83 o 
  -1  -2   2    53922.82    54290.83    649.67 o 
   0  -2   2     4846.95     5263.05     79.30 o 
   1  -2   2      724.21      978.48     37.98 o 
   2  -2   2     2808.17     2967.39     84.18 o 
   3  -2   2    22316.35    22852.33    305.63 o 
   4  -2   2    10360.38    11277.09    178.73 o 
   5  -2   2     9082.89     8797.08    157.11 o 
   6  -2   2      326.55      466.37     72.77 o 
   7  -2   2       48.11      -51.96     51.96 o 
   8  -2   2       12.02       55.03     46.98 o 
   9  -2   2      623.12      574.28     78.50 o 
  10  -2   2     2173.80     2209.72    125.15 o 
  11  -2   2      636.15      646.33     90.80 o 
  12  -2   2      216.56      174.40     78.97 o 
  13  -2   2      183.65      200.64    169.29 o 
  14  -2   2       83.70      -29.70     96.69 o 
 -15  -1   2       18.85      128.51    138.39 o 
 -14  -1   2       27.05       50.35     96.19 o 
 -13  -1   2      312.49      341.75    218.71 o 
 -12  -1   2      263.42      262.89     76.01 o 
 -11  -1   2      233.27      399.66     78.81 o 
 -10  -1   2      715.63      690.42     99.24 o 
  -9  -1   2     4154.01     4074.38    177.94 o 
  -8  -1   2     1198.30     1001.13     65.63 o 
  -7  -1   2     1016.04      989.85     51.75 o 
  -6  -1   2    11028.94    11203.16    167.01 o 
  -5  -1   2     2541.40     2774.07     69.32 o 
  -4  -1   2     1011.21      976.37     39.54 o 
  -3  -1   2    20071.50    20715.38    295.71 o 
  -2  -1   2    13646.96    13481.29    211.24 o 
  -1  -1   2    21013.24    21805.64    315.08 o 
   0  -1   2    12682.99    13564.34    199.20 o 
   1  -1   2       35.12       -1.52     15.57 o 
   2  -1   2      773.54      815.18     33.84 o 
   3  -1   2     7254.25     7278.26    110.35 o 
   4  -1   2      910.63      907.99     43.91 o 
   5  -1   2    16205.33    15637.36    236.95 o 
   6  -1   2      487.42      776.55     54.54 o 
   7  -1   2      373.28      398.79     51.04 o 
   8  -1   2       42.18       82.66     45.65 o 
   9  -1   2     2896.13     2981.39    129.82 o 
  10  -1   2      531.00      495.98     81.73 o 
  11  -1   2     1166.00     1151.48    103.49 o 
  12  -1   2      119.48       -9.44    101.32 o 
  13  -1   2       61.99      189.15    103.31 o 
  14  -1   2      565.12      650.14    172.99 o 
 -15   0   2      574.84      645.26    303.97 o 
 -14   0   2       26.69      -54.70     90.42 o 
 -13   0   2      877.00      886.81    158.35 o 
 -12   0   2       37.79       29.67     61.97 o 
 -11   0   2     1457.34     1455.97    110.59 o 
 -10   0   2      846.24      868.72    118.55 o 
  -9   0   2        0.31      -51.09     51.09 o 
  -8   0   2     7178.49     6816.25    178.58 o 
  -7   0   2      295.34      418.02     42.30 o 
  -6   0   2      226.96      221.60     34.99 o 
  -5   0   2    10573.45    10825.40    168.34 o 
  -4   0   2     1738.60     1559.15     67.24 o 
  -3   0   2     5364.43     5682.95    166.27 o 
  -2   0   2    14734.34    14991.19    446.07 o 
  -1   0   2    25010.19    26123.34    454.66 o 
   0   0   2        7.14       12.96     10.52 o 
   1   0   2    13590.61    14074.01    184.68 o 
   2   0   2     4834.83     4801.05     85.19 o 
   3   0   2      407.18      454.43     32.85 o 
   4   0   2       39.96       85.74     27.85 o 
   5   0   2      448.38      396.06     37.99 o 
   6   0   2     8136.47     7861.81    137.47 o 
   7   0   2       65.81       -3.46     36.39 o 
   8   0   2     1599.82     1690.43     76.43 o 
   9   0   2      283.15      252.21     65.02 o 
  10   0   2      109.76      127.03     64.38 o 
  11   0   2      830.28      925.24    305.21 o 
  12   0   2       98.90      102.83     93.93 o 
  13   0   2       59.42      -21.44     96.69 o 
  14   0   2      461.10      545.40    133.26 o 
 -15   1   2       10.24      -80.62     94.36 o 
 -14   1   2       44.67       -8.87     71.46 o 
 -13   1   2      325.68      273.53     85.53 o 
 -12   1   2       23.33       33.45     65.91 o 
 -11   1   2     1060.60     1130.87    102.50 o 
 -10   1   2      105.38       84.68     59.99 o 
  -9   1   2     3487.88     3288.03    134.55 o 
  -8   1   2       82.65       45.42     49.43 o 
  -7   1   2     1830.01     2031.22     68.59 o 
  -6   1   2      404.53      451.81     37.65 o 
  -5   1   2     3308.79     3554.13    104.91 o 
  -4   1   2       47.68       -7.76     51.76 o 
  -3   1   2    10350.31    10411.35    183.66 o 
  -2   1   2    10194.10    10589.39    215.39 o 
  -1   1   2     2939.73     3275.63     65.81 o 
   0   1   2    12962.56    12980.65    195.38 o 
   1   1   2      830.70      943.07     33.41 o 
   2   1   2     1344.76     1500.45     47.25 o 
   3   1   2    11743.53    11449.81    155.38 o 
   4   1   2     2268.51     2432.44     63.74 o 
   5   1   2      252.56      276.33     35.32 o 
   6   1   2     7091.52     6654.06    125.34 o 
   7   1   2     1492.55     1527.69     68.06 o 
   8   1   2      633.67      699.41     69.44 o 
   9   1   2       44.33       61.41     48.21 o 
  10   1   2     1467.75     1702.77    331.16 o 
  11   1   2     1199.27     1047.89    134.42 o 
  12   1   2      407.04      248.56     99.19 o 
  13   1   2     2815.86     2944.93    211.30 o 
  14   1   2     1189.05      960.51    149.40 o 
 -15   2   2      227.46      226.71     92.76 o 
 -14   2   2       10.88      -18.14     73.15 o 
 -13   2   2       75.94      259.79     85.99 o 
 -12   2   2      302.61      215.68     76.63 o 
 -11   2   2     2929.37     2743.82    185.39 o 
 -10   2   2       11.40      -56.08     56.08 o 
  -9   2   2     3325.73     3102.12    189.46 o 
  -8   2   2     7504.57     7062.74    187.46 o 
  -7   2   2      935.72      900.71     49.91 o 
  -6   2   2     6276.43     6514.20    121.37 o 
  -5   2   2     2781.20     2644.37    128.16 o 
  -4   2   2       16.74        4.79     48.89 o 
  -3   2   2      198.60      274.70     29.55 o 
  -2   2   2     8141.52     8506.22    148.39 o 
  -1   2   2      748.97      852.87     68.21 o 
   0   2   2     1826.19     1896.35     49.10 o 
   1   2   2      359.86      394.31     23.95 o 
   2   2   2     3572.62     3919.24     84.35 o 
   3   2   2      286.96      317.30     27.78 o 
   4   2   2       79.19       83.70     26.47 o 
   5   2   2     4371.05     4299.19     91.63 o 
   6   2   2     1547.73     1460.53     61.00 o 
   7   2   2     2190.05     2297.65     80.53 o 
   8   2   2     2422.32     2408.47    121.70 o 
   9   2   2     1061.38     1249.53     90.36 o 
  10   2   2       54.76       20.93     67.85 o 
  11   2   2        1.64       33.95     71.08 o 
  12   2   2        0.04      -57.55    117.39 o 
  13   2   2       86.58      184.26    151.99 o 
  14   2   2        0.27       20.14    126.04 o 
 -15   3   2       10.30       46.31     85.71 o 
 -14   3   2        1.18      -36.82     74.36 o 
 -13   3   2       80.71      106.47     75.89 o 
 -12   3   2      345.31      166.02    102.42 o 
 -11   3   2      286.00      267.01     76.83 o 
 -10   3   2     1099.65     1121.63    151.53 o 
  -9   3   2        1.77      -27.86     55.29 o 
  -8   3   2     3294.59     3139.37    126.23 o 
  -7   3   2     1102.85     1058.99     54.43 o 
  -6   3   2     1781.66     1792.90     73.84 o 
  -5   3   2     5112.35     5000.31    101.91 o 
  -4   3   2     6664.25     6382.88    115.24 o 
  -3   3   2       98.31      209.18     29.76 o 
  -2   3   2     1386.88     1298.06     56.67 o 
  -1   3   2     8613.96     8695.67    155.12 o 
   0   3   2     3208.69     3342.22     77.29 o 
   1   3   2       39.32       24.12     69.20 o 
   2   3   2     7435.35     7961.23    205.32 o 
   3   3   2      500.15      427.33     29.82 o 
   4   3   2        4.68        5.20     24.47 o 
   5   3   2      322.14      292.02     35.04 o 
   6   3   2      268.44      287.80     39.99 o 
   7   3   2     2445.96     2396.69     82.76 o 
   8   3   2      167.99      238.78     61.32 o 
   9   3   2     2459.74     2680.44    118.16 o 
  10   3   2        0.67        4.47     64.96 o 
  11   3   2      495.99      555.51    110.80 o 
  12   3   2       43.69      -25.19     74.33 o 
  13   3   2      296.94      273.65    102.00 o 
 -15   4   2       61.61      -22.64    148.63 o 
 -14   4   2      752.32      533.44    112.51 o 
 -13   4   2       13.03      -56.26     68.17 o 
 -12   4   2     1056.33     1036.97    112.40 o 
 -11   4   2       20.40       86.82     67.05 o 
 -10   4   2      730.56      723.31     91.99 o 
  -9   4   2     4287.44     4233.86    156.96 o 
  -8   4   2      285.79      261.62     64.86 o 
  -7   4   2     6085.09     5599.01    234.71 o 
  -6   4   2     3256.72     3528.99     90.60 o 
  -5   4   2     5477.16     5599.28    114.78 o 
  -4   4   2      838.86      899.08     47.38 o 
  -3   4   2      505.45      471.28     37.50 o 
  -2   4   2      258.71      292.66     39.14 o 
  -1   4   2       91.72      106.82     28.47 o 
   0   4   2     2283.83     2445.04     70.11 o 
   1   4   2    15864.73    15905.44    481.91 o 
   2   4   2     1291.60     1535.01     91.73 o 
   3   4   2       16.78       26.08     35.93 o 
   4   4   2     1233.47     1111.73     80.60 o 
   5   4   2      585.23      540.56     39.99 o 
   6   4   2    10578.85    10637.91    173.08 o 
   7   4   2     3879.18     4107.10    141.26 o 
   8   4   2     2714.83     2704.58    115.68 o 
   9   4   2     2870.48     3003.87    125.44 o 
  10   4   2      292.46      344.60     83.88 o 
  11   4   2        0.92      -67.22     67.22 o 
  12   4   2      277.19      219.28     92.70 o 
  13   4   2       67.83      151.19     89.25 o 
 -15   5   2      123.61      236.24     95.36 o 
 -14   5   2       10.10      -74.21     74.21 o 
 -13   5   2        0.25      -31.99     76.92 o 
 -12   5   2      146.34      185.90    138.50 o 
 -11   5   2      403.44      406.25    101.00 o 
 -10   5   2      137.20      136.50     70.45 o 
  -9   5   2       86.57       38.73     59.62 o 
  -8   5   2        2.25       43.97     59.54 o 
  -7   5   2      437.95      425.77     47.83 o 
  -6   5   2      302.10      282.51     51.01 o 
  -5   5   2      200.16      269.95     37.45 o 
  -4   5   2     3768.52     3074.64     81.77 o 
  -3   5   2       15.22      -13.47     26.96 o 
  -2   5   2     2876.48     2581.24    189.62 o 
  -1   5   2     1063.87      997.38     48.19 o 
   0   5   2    10984.05    10528.04    273.82 o 
   1   5   2      133.79       91.27     28.50 o 
   2   5   2     8105.98     8068.87    316.33 o 
   3   5   2      188.26      240.41     42.86 o 
   4   5   2      470.27      498.64     57.23 o 
   5   5   2      929.88      814.11     62.00 o 
   6   5   2      252.12      250.84     54.29 o 
   7   5   2      795.82      728.64     80.02 o 
   8   5   2      827.50      865.21     79.60 o 
   9   5   2       30.05      132.55     58.18 o 
  10   5   2        4.61       36.21     68.28 o 
  11   5   2      228.17      314.84     89.05 o 
  12   5   2     1392.48     1528.32    212.27 o 
  13   5   2        0.29       67.95     87.56 o 
 -15   6   2        5.53      -89.68     89.68 o 
 -14   6   2       30.09      164.32     96.41 o 
 -13   6   2       56.42       81.35     85.09 o 
 -12   6   2     1083.40     1355.58    175.05 o 
 -11   6   2     1288.98     1328.41    115.98 o 
 -10   6   2     1465.87     1615.06    120.16 o 
  -9   6   2      694.67      795.18    114.61 o 
  -8   6   2     4894.22     4904.14    165.39 o 
  -7   6   2     4221.97     4036.82    110.33 o 
  -6   6   2        1.41       45.76     38.17 o 
  -5   6   2       93.77       96.11     36.46 o 
  -4   6   2       40.20       39.69     31.88 o 
  -3   6   2      965.94      981.90     59.21 o 
  -2   6   2     1524.76     1444.86     69.48 o 
  -1   6   2      100.71      156.13     33.52 o 
   0   6   2     1057.56     1109.44     56.87 o 
   1   6   2     1347.60     1259.77     48.68 o 
   2   6   2     1239.87     1223.17     96.97 o 
   3   6   2      363.63      612.52     54.76 o 
   4   6   2     5646.85     5429.55    157.29 o 
   5   6   2     1744.28     1678.93    105.23 o 
   6   6   2     3137.56     3066.71    111.41 o 
   7   6   2      314.40      309.92     66.06 o 
   8   6   2      474.15      508.00    105.94 o 
   9   6   2        2.05      -26.53     54.74 o 
  10   6   2        2.67       30.44     72.33 o 
  11   6   2       21.86       11.31    105.45 o 
  12   6   2       54.30      139.63    134.69 o 
 -15   7   2        6.11      476.97    170.52 o 
 -14   7   2     1463.48     1521.73    236.35 o 
 -13   7   2      257.34      149.48     87.13 o 
 -12   7   2       83.64       64.92     74.07 o 
 -11   7   2       58.65      -15.33     78.76 o 
 -10   7   2        1.64      -36.25     58.40 o 
  -9   7   2     1030.63      997.28     98.06 o 
  -8   7   2      125.37       92.49     62.38 o 
  -7   7   2       83.53      103.36     54.58 o 
  -6   7   2     5045.68     5321.42    128.16 o 
  -5   7   2     1559.75     1627.88     70.44 o 
  -4   7   2       53.20       68.81     32.84 o 
  -3   7   2     1532.52     1363.33     57.42 o 
  -2   7   2     5608.72     5227.14    167.83 o 
  -1   7   2     1238.01     1171.49     58.43 o 
   0   7   2     9227.65     9029.13    183.01 o 
   1   7   2      781.44      763.68     45.87 o 
   2   7   2     1254.78     1272.23    105.63 o 
   3   7   2        1.53       33.34     38.87 o 
   4   7   2      235.58      156.76     76.83 o 
   5   7   2     1894.81     1844.00    146.11 o 
   6   7   2      259.39      216.12     78.96 o 
   7   7   2     2341.22     2191.20    149.32 o 
   8   7   2      202.06      147.34     72.74 o 
   9   7   2     1031.55     1155.42    118.73 o 
  10   7   2      446.54      173.60    109.97 o 
  11   7   2       92.38      108.17    109.97 o 
  12   7   2       42.80       17.55    219.95 o 
 -14   8   2      248.51       57.36    182.20 o 
 -13   8   2      289.88      211.88     88.96 o 
 -12   8   2       81.18        3.89     92.87 o 
 -11   8   2     1532.85     1374.72    119.91 o 
 -10   8   2     1347.45     1378.24    149.52 o 
  -9   8   2     2124.17     2083.34    124.93 o 
  -8   8   2      544.75      606.63     84.44 o 
  -7   8   2      235.50      235.85     50.98 o 
  -6   8   2      428.90      395.52     51.77 o 
  -5   8   2     6990.82     7009.85    147.12 o 
  -4   8   2      124.81      120.78     39.02 o 
  -3   8   2      793.91      863.78     59.57 o 
  -2   8   2       17.59      -19.58     39.11 o 
  -1   8   2     1743.82     1457.77     66.23 o 
   0   8   2     4149.15     3781.07    110.33 o 
   1   8   2     2316.16     2317.31    160.95 o 
   2   8   2      593.00      710.34     92.62 o 
   3   8   2     1494.85     1753.65    222.42 o 
   4   8   2      311.79      299.38     86.54 o 
   5   8   2     3013.44     2799.56    259.49 o 
   6   8   2     1073.88     1075.89    104.89 o 
   7   8   2     1103.34      965.71    104.80 o 
   8   8   2     1012.71     1074.98    113.17 o 
   9   8   2       82.68      220.06     86.27 o 
  10   8   2       96.01       50.06     95.35 o 
  11   8   2      491.20      181.29    158.16 o 
 -14   9   2       24.50      -13.24     83.17 o 
 -13   9   2        0.59      -73.82     73.82 o 
 -12   9   2      613.43      491.16    101.04 o 
 -11   9   2      960.77      954.66    110.20 o 
 -10   9   2       50.58      -22.88     92.47 o 
  -9   9   2       69.46       19.98     63.04 o 
  -8   9   2        9.42      -75.61     75.61 o 
  -7   9   2      149.76       98.75     47.94 o 
  -6   9   2      409.79      296.56     51.68 o 
  -5   9   2     1663.18     1755.85     79.73 o 
  -4   9   2        3.38       30.72     36.72 o 
  -3   9   2     3972.54     4077.23    171.36 o 
  -2   9   2     2687.94     2636.05    104.30 o 
  -1   9   2     5541.95     5242.38    144.47 o 
   0   9   2       19.32       -8.42     38.11 o 
   1   9   2      276.22      176.50     75.08 o 
   2   9   2      627.95      532.48     97.86 o 
   3   9   2      105.38       45.63     75.08 o 
   4   9   2     1229.03     1516.53    139.80 o 
   5   9   2      173.05      131.33     85.57 o 
   6   9   2     2105.16     2020.17    133.98 o 
   7   9   2      537.35      507.69     90.56 o 
   8   9   2     3413.34     3204.79    170.74 o 
   9   9   2       11.81       36.10     74.71 o 
  10   9   2      257.64      175.46    108.34 o 
  11   9   2       22.90       40.94    135.92 o 
 -14  10   2        7.41      140.87    145.81 o 
 -13  10   2        7.69       36.14    154.72 o 
 -12  10   2     1811.78     1947.58    148.16 o 
 -11  10   2       50.41      -56.42     71.75 o 
 -10  10   2       77.26       69.33     71.85 o 
  -9  10   2     2437.85     2581.32    139.44 o 
  -8  10   2      133.50       38.10     62.27 o 
  -7  10   2        1.23       27.70     59.57 o 
  -6  10   2      271.11      365.87     56.82 o 
  -5  10   2     2165.43     2141.54    143.04 o 
  -4  10   2     5944.22     6014.27    173.03 o 
  -3  10   2     3462.16     3505.45    127.77 o 
  -2  10   2     8184.10     8082.41    198.91 o 
  -1  10   2     1506.90     1336.97     73.19 o 
   0  10   2     2038.52     1847.33    138.72 o 
   1  10   2     2146.70     2116.61    364.52 o 
   2  10   2     1031.66      846.71    127.27 o 
   3  10   2     3777.11     3803.43    193.95 o 
   4  10   2     1674.89     1581.39    144.10 o 
   5  10   2     2592.45     2506.46    174.72 o 
   6  10   2     1928.16     1747.40    130.95 o 
   7  10   2       36.87       31.74     71.13 o 
   8  10   2      216.20      243.18     85.54 o 
   9  10   2      145.09      266.74     93.67 o 
  10  10   2      379.68      437.85    131.03 o 
 -13  11   2       28.95      -87.91     90.62 o 
 -12  11   2       73.85      150.67     83.99 o 
 -11  11   2      131.41       53.83     77.72 o 
 -10  11   2       46.78      -31.65     71.54 o 
  -9  11   2      547.91      559.80     88.16 o 
  -8  11   2       56.92      143.32     97.74 o 
  -7  11   2      120.50      266.16     91.86 o 
  -6  11   2      945.92      771.95    125.03 o 
  -5  11   2      285.26      309.80    118.04 o 
  -4  11   2     2005.93     1942.57    110.65 o 
  -3  11   2      431.31      450.61    115.53 o 
  -2  11   2     1123.97     1227.09     79.55 o 
  -1  11   2     1529.02     1376.99    203.88 o 
   0  11   2      321.01      387.57     99.56 o 
   1  11   2      758.86      693.50    166.81 o 
   2  11   2     1252.12     1318.19    135.42 o 
   3  11   2      376.85      302.05    105.03 o 
   4  11   2      117.70      220.54     95.13 o 
   5  11   2     1661.17     1898.57    268.14 o 
   6  11   2     1286.16     1263.42    121.87 o 
   7  11   2     1070.81     1136.78    125.66 o 
   8  11   2      136.48      106.00     82.32 o 
   9  11   2       23.76       78.83     85.96 o 
 -12  12   2      216.14      140.34    119.95 o 
 -11  12   2        6.14      -98.27     98.27 o 
 -10  12   2       55.67       92.91    103.32 o 
  -9  12   2        7.70      -81.39     97.62 o 
  -8  12   2      143.50      290.16    105.99 o 
  -7  12   2      342.44      304.08     76.02 o 
  -6  12   2      913.31      973.22     94.94 o 
  -5  12   2        3.87      -29.95     59.35 o 
  -4  12   2      464.81      458.11     74.16 o 
  -3  12   2       77.87       75.74     91.25 o 
  -2  12   2      442.01      494.10     91.99 o 
  -1  12   2     2690.70     2735.95    176.85 o 
   0  12   2        1.72       74.01     82.66 o 
   1  12   2       62.54       85.26     81.24 o 
   2  12   2     4976.81     4788.51    285.44 o 
   3  12   2      240.74      224.20     93.93 o 
   4  12   2        4.13      105.28     89.68 o 
   5  12   2       42.08       19.39    133.45 o 
   6  12   2      105.79      147.57     83.08 o 
   7  12   2      135.28       34.60     76.39 o 
   8  12   2      319.19      328.01    101.78 o 
   9  12   2       63.36      128.51    155.69 o 
 -12  13   2        6.60     -212.53    212.53 o 
 -11  13   2     1125.59     1315.47    342.28 o 
 -10  13   2       43.74       25.11    104.18 o 
  -9  13   2     1210.54     1202.09    153.12 o 
  -8  13   2      207.74      143.83    108.74 o 
  -7  13   2        2.77       -9.21    109.93 o 
  -6  13   2     1858.91     1857.23    119.67 o 
  -5  13   2      150.73      146.87     74.89 o 
  -4  13   2       12.53      -27.17     58.58 o 
  -3  13   2      168.82      133.96     86.09 o 
  -2  13   2     3623.99     3384.86    194.88 o 
  -1  13   2       57.09      221.82     99.74 o 
   0  13   2       35.75      -80.32     80.32 o 
   1  13   2      774.86      710.63    122.74 o 
   2  13   2       38.05      107.23     89.88 o 
   3  13   2      117.08       53.09     90.82 o 
   4  13   2      470.21      421.81    114.98 o 
   5  13   2     1375.87     1207.14    154.29 o 
   6  13   2      421.86      632.84    108.87 o 
   7  13   2     1615.62     1411.76    141.02 o 
   8  13   2       62.35       64.25    148.28 o 
 -11  14   2        7.19     -136.33    166.81 o 
 -10  14   2      167.68      172.37    112.15 o 
  -9  14   2      194.08      124.37    110.44 o 
  -8  14   2        0.93      -84.92     84.92 o 
  -7  14   2      249.19       84.81    149.52 o 
  -6  14   2     1085.06     1147.44    108.63 o 
  -5  14   2        3.59       71.40     69.33 o 
  -4  14   2     1266.86     1423.22    116.95 o 
  -3  14   2     1882.83     1536.03    121.94 o 
  -2  14   2      811.85      692.89    123.84 o 
  -1  14   2     4881.19     4412.25    371.93 o 
   0  14   2      345.86      322.95    105.91 o 
   1  14   2      611.87      525.64    116.12 o 
   2  14   2      306.50      231.95    126.04 o 
   3  14   2      175.20       62.94     93.18 o 
   4  14   2      833.52      830.76    139.28 o 
   5  14   2      271.13      279.42    177.94 o 
   6  14   2      492.27      392.40    109.40 o 
   7  14   2       42.89      111.21    148.28 o 
 -11  15   2      599.07      439.90    177.94 o 
 -10  15   2      784.51      724.13    152.94 o 
  -9  15   2      290.85      193.28    115.18 o 
  -8  15   2        4.99      -84.85     87.57 o 
  -7  15   2      151.80      155.82    103.29 o 
  -6  15   2      142.98       45.50    104.03 o 
  -5  15   2       98.13      -50.04     71.25 o 
  -4  15   2       39.38      144.92     76.15 o 
  -3  15   2      134.41      263.81    103.29 o 
  -2  15   2        1.02      -73.84    100.09 o 
  -1  15   2      868.29      859.28    140.47 o 
   0  15   2        4.00      -80.92    180.41 o 
   1  15   2      124.63      102.32    143.34 o 
   2  15   2      552.42      503.47    122.29 o 
   3  15   2       62.69      242.73    111.19 o 
   4  15   2      801.53      871.90    149.34 o 
   5  15   2        6.30       43.71    151.99 o 
   6  15   2      670.00      687.03    207.59 o 
 -10  16   2        2.43      -74.14    135.92 o 
  -9  16   2       26.05      -36.32    106.97 o 
  -8  16   2      363.19      438.99    127.91 o 
  -7  16   2      131.17      175.46    195.23 o 
  -6  16   2      443.18      406.70     96.99 o 
  -5  16   2      337.38      438.84    122.45 o 
  -4  16   2       61.92      111.37    102.08 o 
  -3  16   2       14.33       26.79     99.19 o 
  -2  16   2     1388.61     1525.95    168.45 o 
  -1  16   2     1835.75     1787.26    178.01 o 
   0  16   2     1525.44     1451.60    170.59 o 
   1  16   2      288.85      373.43    117.48 o 
   2  16   2     1449.41     1244.26    205.12 o 
   3  16   2        4.33      -21.97     93.93 o 
   4  16   2      104.33      213.35    184.11 o 
   5  16   2        2.41       61.78    160.64 o 
  -8  17   2      802.89      617.83    234.78 o 
  -7  17   2      908.79      966.29    249.60 o 
  -6  17   2       41.82       56.42    227.36 o 
  -5  17   2        2.00      120.50    109.09 o 
  -4  17   2      233.03      120.29    215.01 o 
  -3  17   2      373.91      464.24    134.42 o 
  -2  17   2       26.56      -48.37     96.69 o 
  -1  17   2       21.44       48.60    108.07 o 
   0  17   2      275.94      269.24    115.29 o 
   1  17   2        9.80      -19.08     98.57 o 
   2  17   2       30.78      -33.21     95.59 o 
   3  17   2      982.59      714.21    207.59 o 
  -6  18   2      597.72      711.74    200.18 o 
  -5  18   2      300.72      499.38    146.57 o 
  -4  18   2        0.39      -27.67    105.61 o 
  -3  18   2     1257.22     1395.73    177.54 o 
  -2  18   2      401.55      409.64    142.10 o 
  -1  18   2      472.36      559.75    274.32 o 
   0  18   2       83.40      -88.97    123.57 o 
   1  18   2       88.83       44.48    138.39 o 
   0 -20   3        0.92      -25.12    231.07 o 
   1 -20   3       11.00       78.18    127.78 o 
   2 -20   3      284.60       69.55    119.67 o 
   3 -20   3      272.88      232.45    132.22 o 
   4 -20   3      836.30      706.80    207.59 o 
  -3 -19   3        9.31       -4.94    135.92 o 
  -2 -19   3       34.25      117.48    151.99 o 
  -1 -19   3       56.90       29.94    110.16 o 
   0 -19   3        1.71       22.38     79.72 o 
   1 -19   3      120.44      121.00    114.37 o 
   2 -19   3       20.65       37.35    113.97 o 
   3 -19   3      841.63      771.63    151.91 o 
   4 -19   3      225.33      252.80    132.99 o 
   5 -19   3      101.89      -68.59    105.06 o 
   6 -19   3       24.31      -68.51    140.87 o 
  -5 -18   3        1.36      101.32    155.69 o 
  -4 -18   3       96.52      158.73    113.97 o 
  -3 -18   3      327.96      463.45    129.99 o 
  -2 -18   3      226.21      263.73    114.21 o 
  -1 -18   3      158.94      125.06     84.01 o 
   0 -18   3      664.81      615.74    137.75 o 
   1 -18   3      867.75      720.00    206.36 o 
   2 -18   3      238.26      200.12    232.30 o 
   3 -18   3     1620.14     1798.14    187.56 o 
   4 -18   3      486.92      581.91    137.22 o 
   5 -18   3      364.22      442.20    135.92 o 
   6 -18   3       42.93       21.59     78.89 o 
   7 -18   3       48.11       -0.34     92.54 o 
   8 -18   3       89.02       27.18    112.58 o 
  -6 -17   3      657.19      518.98    192.76 o 
  -5 -17   3       10.77       -2.16     97.81 o 
  -4 -17   3        8.45      -20.53     96.06 o 
  -3 -17   3     2570.82     2205.66    233.54 o 
  -2 -17   3      794.24      845.57    114.58 o 
  -1 -17   3     3432.64     3342.37    221.93 o 
   0 -17   3        0.83       64.78    102.39 o 
   1 -17   3        2.31      -48.31    149.52 o 
   2 -17   3       19.97      -59.99     94.65 o 
   3 -17   3      238.84      175.09    107.96 o 
   4 -17   3     1112.00     1375.00    176.70 o 
   5 -17   3      134.49      235.15     86.25 o 
   6 -17   3     2182.08     2395.63    267.58 o 
   7 -17   3      100.82       25.44     78.96 o 
   8 -17   3      488.90      481.68    132.90 o 
   9 -17   3       17.55        9.41    109.61 o 
  -7 -16   3       17.66       91.91    128.62 o 
  -6 -16   3       98.72      209.06     94.60 o 
  -5 -16   3      510.80      405.74    116.79 o 
  -4 -16   3      298.20      459.40    118.93 o 
  -3 -16   3     1316.74     1298.70    155.50 o 
  -2 -16   3      215.52      150.72     77.49 o 
  -1 -16   3       77.67      -17.80     85.15 o 
   0 -16   3      334.47      431.65    112.62 o 
   1 -16   3      118.67      -16.06     90.87 o 
   2 -16   3     1579.76     1449.22    158.14 o 
   3 -16   3       38.41       52.25     94.90 o 
   4 -16   3       10.55       96.19     76.35 o 
   5 -16   3      380.58      458.77     92.41 o 
   6 -16   3       51.73      -34.70     72.48 o 
   7 -16   3     1280.73     1089.22    116.53 o 
   8 -16   3       73.13      164.48    168.05 o 
   9 -16   3       26.29       80.92    114.92 o 
  10 -16   3       48.19      -74.16    111.60 o 
  -8 -15   3        1.17      103.15     89.40 o 
  -7 -15   3       77.75      171.08     95.98 o 
  -6 -15   3     3635.56     3292.15    184.48 o 
  -5 -15   3      102.68       60.41     93.59 o 
  -4 -15   3     1793.25     1547.05    159.83 o 
  -3 -15   3      497.90      469.80     95.09 o 
  -2 -15   3      124.76      104.97     88.97 o 
  -1 -15   3       34.41       10.56     85.43 o 
   0 -15   3       63.37      -92.42    114.92 o 
   1 -15   3     1945.18     1951.42    176.70 o 
   2 -15   3     1100.65      993.32    170.52 o 
   3 -15   3      297.88      163.35     71.73 o 
   4 -15   3      336.23      574.60     89.53 o 
   5 -15   3      379.48      359.80     86.25 o 
   6 -15   3      141.19       65.58     71.96 o 
   7 -15   3      204.21       58.08     77.83 o 
   8 -15   3       12.19       72.59    101.03 o 
   9 -15   3      301.18      269.79    120.66 o 
  10 -15   3       23.00       79.54    114.23 o 
  11 -15   3      267.14       88.97    205.12 o 
  -9 -14   3      173.06      288.93    100.11 o 
  -8 -14   3     2012.20     1849.89    150.60 o 
  -7 -14   3       83.23       68.31     80.08 o 
  -6 -14   3      350.97      202.20    114.86 o 
  -5 -14   3       95.77      -34.60     89.12 o 
  -4 -14   3       66.92      142.11     93.38 o 
  -3 -14   3      157.88      205.46     73.05 o 
  -2 -14   3     1049.88      773.19    121.44 o 
  -1 -14   3       86.85       42.43     81.91 o 
   0 -14   3       86.59       -0.29     81.24 o 
   1 -14   3       41.77       95.14     62.75 o 
   2 -14   3      209.97      164.72     69.07 o 
   3 -14   3      679.87      629.28     85.82 o 
   4 -14   3      252.58      248.71     72.72 o 
   5 -14   3     1000.47      967.60    101.96 o 
   6 -14   3      108.61       54.02     69.16 o 
   7 -14   3      311.81      335.45     86.40 o 
   8 -14   3      671.02      569.80    124.29 o 
   9 -14   3     1752.79     1917.17    177.28 o 
  10 -14   3        7.20     -155.69    155.69 o 
  11 -14   3      712.18      794.50    242.19 o 
  12 -14   3      241.82     -103.80    217.48 o 
  -9 -13   3        8.24       28.70     82.77 o 
  -8 -13   3        2.90      -47.35     73.34 o 
  -7 -13   3      461.90      441.70     98.88 o 
  -6 -13   3       57.39       71.47     97.32 o 
  -5 -13   3       29.13       45.97     87.16 o 
  -4 -13   3     1233.04     1258.44    119.29 o 
  -3 -13   3     4393.00     4625.07    216.16 o 
  -2 -13   3        8.86      -50.68    138.39 o 
  -1 -13   3       57.77      210.37     90.42 o 
   0 -13   3     3152.29     3035.74    204.23 o 
   1 -13   3       89.17      149.98     63.29 o 
   2 -13   3       31.97       56.25     59.60 o 
   3 -13   3       37.48       25.28     63.18 o 
   4 -13   3     1886.73     1917.73    139.22 o 
   5 -13   3     5840.29     6028.19    222.95 o 
   6 -13   3      285.76      203.03     72.35 o 
   7 -13   3      298.25      334.46    105.24 o 
   8 -13   3      505.64      519.29    120.50 o 
   9 -13   3       52.85      199.68     79.76 o 
  10 -13   3       20.57      203.63     85.68 o 
  11 -13   3      221.14      164.68     90.56 o 
  12 -13   3      427.34      411.53    124.38 o 
 -10 -12   3       89.35      153.57    112.62 o 
  -9 -12   3        0.86       49.46     73.64 o 
  -8 -12   3      704.88      624.67    104.42 o 
  -7 -12   3      122.11       52.52    105.00 o 
  -6 -12   3     3011.22     2784.97    154.08 o 
  -5 -12   3     1770.84     1829.41    248.37 o 
  -4 -12   3      774.30      777.48     94.21 o 
  -3 -12   3     9575.20     8702.97    290.86 o 
  -2 -12   3       39.98       51.50     77.85 o 
  -1 -12   3      169.43      242.68     59.02 o 
   0 -12   3       18.54      -41.86     49.73 o 
   1 -12   3      367.56      408.57     68.59 o 
   2 -12   3      631.99      792.35    106.37 o 
   3 -12   3      333.73      437.74     70.81 o 
   4 -12   3      372.45      396.98     75.32 o 
   5 -12   3      333.09      436.45     61.70 o 
   6 -12   3      279.04      277.67     61.73 o 
   7 -12   3      749.62      671.14     71.94 o 
   8 -12   3      332.59      354.27     85.42 o 
   9 -12   3       81.68      -17.87     65.97 o 
  10 -12   3      458.32      309.40     92.63 o 
  11 -12   3      174.91      142.09     99.32 o 
  12 -12   3      114.37       53.21     88.12 o 
  13 -12   3       91.44     -195.23    195.23 o 
 -11 -11   3      792.61      797.17    169.29 o 
 -10 -11   3      409.77      661.61    138.85 o 
  -9 -11   3      558.22      637.01    104.98 o 
  -8 -11   3       10.42      -38.83     69.18 o 
  -7 -11   3     1001.82      834.87    103.77 o 
  -6 -11   3     1026.94     1002.83    103.33 o 
  -5 -11   3     2740.84     2640.86    181.64 o 
  -4 -11   3     1865.49     1752.12    166.58 o 
  -3 -11   3      776.08      606.64    114.92 o 
  -2 -11   3     1080.76      952.36     75.50 o 
  -1 -11   3      408.49      341.67     57.47 o 
   0 -11   3     4495.70     4445.38    139.49 o 
   1 -11   3     3237.13     3143.45    143.28 o 
   2 -11   3     3283.19     3209.53    126.78 o 
   3 -11   3     1149.65     1154.35     68.91 o 
   4 -11   3     2035.72     1919.54     90.25 o 
   5 -11   3      173.39      169.49     51.25 o 
   6 -11   3       21.68       84.83     52.61 o 
   7 -11   3     1018.03     1115.85     82.53 o 
   8 -11   3      379.49      456.70     69.63 o 
   9 -11   3     1319.84     1323.67    116.75 o 
  10 -11   3      425.34      425.54     89.47 o 
  11 -11   3       31.52      -54.59     82.66 o 
  12 -11   3      610.68      771.95    115.69 o 
  13 -11   3       87.42      137.41    127.49 o 
 -11 -10   3        2.74      119.15    106.55 o 
 -10 -10   3      195.59      270.61    122.32 o 
  -9 -10   3       17.43       45.27     70.17 o 
  -8 -10   3      394.98      344.12     84.23 o 
  -7 -10   3      685.98      793.72     98.45 o 
  -6 -10   3      814.20      728.00    104.02 o 
  -5 -10   3      901.33      965.74    126.04 o 
  -4 -10   3     1586.43     1560.13    147.04 o 
  -3 -10   3      402.11      452.59     57.85 o 
  -2 -10   3    37614.87    37155.34    589.10 o 
  -1 -10   3     1024.97      997.17    137.18 o 
   0 -10   3      156.15      172.92     78.66 o 
   1 -10   3       26.74       77.11     37.44 o 
   2 -10   3      302.92      293.91     43.81 o 
   3 -10   3       79.30       56.45     39.70 o 
   4 -10   3      318.66      360.88     52.31 o 
   5 -10   3     1103.57     1283.89    110.23 o 
   6 -10   3     1392.00     1373.48     82.17 o 
   7 -10   3       66.54      117.52     54.44 o 
   8 -10   3       86.85      -53.34     66.70 o 
   9 -10   3     3725.99     4145.16    172.40 o 
  10 -10   3       70.18       74.95     73.12 o 
  11 -10   3       99.75      119.97     78.75 o 
  12 -10   3      904.44      979.42    122.51 o 
  13 -10   3      216.57      321.77    175.45 o 
 -12  -9   3      454.58      371.61    132.26 o 
 -11  -9   3      111.37      158.95    104.81 o 
 -10  -9   3      553.54      691.81    137.92 o 
  -9  -9   3        2.41       72.53     69.99 o 
  -8  -9   3       70.26       63.71     70.11 o 
  -7  -9   3      115.66      112.78     68.29 o 
  -6  -9   3     1704.06     1785.86    229.14 o 
  -5  -9   3        4.71      -38.28     43.33 o 
  -4  -9   3      506.64      494.18     40.65 o 
  -3  -9   3     2402.31     2485.98     79.19 o 
  -2  -9   3     2699.31     2714.87     79.20 o 
  -1  -9   3     4359.12     4470.77    155.56 o 
   0  -9   3     1024.20     1181.28    143.29 o 
   1  -9   3     3697.80     3376.05     91.38 o 
   2  -9   3     6880.66     6601.20    134.91 o 
   3  -9   3     5244.40     4994.26    130.20 o 
   4  -9   3     1561.15     1620.04     76.28 o 
   5  -9   3     2153.57     2209.27     90.28 o 
   6  -9   3      439.18      378.37     59.21 o 
   7  -9   3      107.67      110.06     61.33 o 
   8  -9   3      291.02      303.52     62.62 o 
   9  -9   3      390.27      389.93     95.99 o 
  10  -9   3      547.34      519.88     94.08 o 
  11  -9   3      390.54      469.13    134.07 o 
  12  -9   3        9.59       -6.14     72.80 o 
  13  -9   3      326.24      306.57     97.33 o 
 -12  -8   3     1594.20     1508.78    184.30 o 
 -11  -8   3      588.07      733.45    144.92 o 
 -10  -8   3      537.21      582.00     94.15 o 
  -9  -8   3      598.45      770.18     79.54 o 
  -8  -8   3     3114.75     2929.54    167.65 o 
  -7  -8   3     3860.33     3685.52    124.90 o 
  -6  -8   3      139.23      205.14     52.46 o 
  -5  -8   3    17617.41    17349.45    255.49 o 
  -4  -8   3     1377.41     1411.24     53.76 o 
  -3  -8   3     8814.18     9236.27    140.21 o 
  -2  -8   3      589.19      601.47     37.60 o 
  -1  -8   3    25747.58    27472.26    627.72 o 
   0  -8   3     2352.62     2580.96     93.11 o 
   1  -8   3     8800.90     8867.20    155.49 o 
   2  -8   3     1819.96     1795.93     85.82 o 
   3  -8   3     7627.65     7237.76    149.46 o 
   4  -8   3     2051.97     2193.07     82.56 o 
   5  -8   3     2218.06     2135.43     86.72 o 
   6  -8   3     4572.76     4693.82    128.38 o 
   7  -8   3     1001.85     1104.47    167.29 o 
   8  -8   3      295.38      256.95     58.06 o 
   9  -8   3       63.07      135.35     85.49 o 
  10  -8   3     1639.37     1855.74    131.00 o 
  11  -8   3      100.27       23.11    113.38 o 
  12  -8   3      447.52      491.36    104.77 o 
  13  -8   3       95.20      -29.54     83.83 o 
  14  -8   3       17.16     -111.78    111.78 o 
 -13  -7   3     1354.38     1421.97    141.27 o 
 -12  -7   3      399.26      459.23    151.35 o 
 -11  -7   3      716.63      742.99    109.72 o 
 -10  -7   3      108.78       78.22     68.92 o 
  -9  -7   3     1499.77     1648.62    117.48 o 
  -8  -7   3       73.84      163.15     61.70 o 
  -7  -7   3      884.17      707.18     67.77 o 
  -6  -7   3     1235.94     1192.03     60.49 o 
  -5  -7   3     1181.56     1217.99     46.65 o 
  -4  -7   3     6114.64     5980.82    144.30 o 
  -3  -7   3     4676.62     4574.76     86.96 o 
  -2  -7   3      114.67       76.08     26.25 o 
  -1  -7   3      601.60      518.64     55.84 o 
   0  -7   3     1248.49     1084.70     90.24 o 
   1  -7   3     3797.98     4069.86    114.15 o 
   2  -7   3     2356.14     2331.56     72.87 o 
   3  -7   3    10541.36    10001.17    174.34 o 
   4  -7   3      203.05      229.01     41.72 o 
   5  -7   3       99.02        8.65     37.99 o 
   6  -7   3     1091.18     1062.07     68.98 o 
   7  -7   3      411.69      421.57     59.52 o 
   8  -7   3     4125.89     4006.91    129.48 o 
   9  -7   3       54.03      -42.20     66.36 o 
  10  -7   3     2589.71     2703.54    148.91 o 
  11  -7   3     1956.94     2103.51    142.61 o 
  12  -7   3     1836.42     2093.94    148.80 o 
  13  -7   3       58.42       46.47     84.02 o 
  14  -7   3       41.26       88.42     89.09 o 
 -14  -6   3      432.45      363.28    163.11 o 
 -13  -6   3      442.00      275.68    128.47 o 
 -12  -6   3     2263.25     2136.56    161.08 o 
 -11  -6   3        0.45      -11.87     68.69 o 
 -10  -6   3      754.45      526.58     88.55 o 
  -9  -6   3      562.22      466.66     82.68 o 
  -8  -6   3     1411.84     1441.89     86.87 o 
  -7  -6   3       24.45       77.27     38.40 o 
  -6  -6   3       25.87       -9.63     32.73 o 
  -5  -6   3     5370.00     5149.22    105.66 o 
  -4  -6   3     6009.43     6006.61     98.32 o 
  -3  -6   3      137.78      189.57     27.33 o 
  -2  -6   3    63705.92    67436.33    961.32 o 
  -1  -6   3      472.14      653.74     44.23 o 
   0  -6   3     3407.24     3987.46    103.60 o 
   1  -6   3     2444.17     2568.76     70.76 o 
   2  -6   3     1122.88     1053.59     52.47 o 
   3  -6   3      118.43      172.84     35.07 o 
   4  -6   3    11460.49    10384.53    180.56 o 
   5  -6   3      763.98      886.38     62.31 o 
   6  -6   3     7172.52     7549.20    160.19 o 
   7  -6   3     1056.08      916.34     80.46 o 
   8  -6   3      120.99      180.00     53.89 o 
   9  -6   3       30.21       99.07     68.08 o 
  10  -6   3       24.04      -57.93     71.97 o 
  11  -6   3      282.53      288.97     85.18 o 
  12  -6   3      111.61      130.09    103.31 o 
  13  -6   3       10.55      -72.42     72.42 o 
  14  -6   3       16.93      -44.70     83.40 o 
 -14  -5   3        8.28      161.96    105.19 o 
 -13  -5   3       35.56       24.22     95.15 o 
 -12  -5   3      619.43      645.74    146.96 o 
 -11  -5   3       13.32      -24.20     79.10 o 
 -10  -5   3     4338.35     4194.80    240.93 o 
  -9  -5   3      360.84      531.37     66.11 o 
  -8  -5   3     1034.90      973.49     62.23 o 
  -7  -5   3      105.38      184.19     58.19 o 
  -6  -5   3      685.08      629.35     46.50 o 
  -5  -5   3     1033.30     1122.56     50.95 o 
  -4  -5   3      743.56      698.02     40.66 o 
  -3  -5   3      114.43      164.54     26.63 o 
  -2  -5   3      763.12      995.66     45.85 o 
  -1  -5   3     9145.35    10062.05    154.90 o 
   0  -5   3    24767.32    25082.56    387.03 o 
   1  -5   3     6107.08     5840.55    106.46 o 
   2  -5   3      114.67      235.52     35.52 o 
   3  -5   3      355.91      343.84     56.45 o 
   4  -5   3    16275.20    15865.90    242.22 o 
   5  -5   3      226.93      270.25     42.46 o 
   6  -5   3     3339.43     3157.29    131.98 o 
   7  -5   3     1823.57     1823.08    159.23 o 
   8  -5   3      182.39      216.31     61.35 o 
   9  -5   3     2673.01     2496.97    186.76 o 
  10  -5   3      313.49      298.26     82.50 o 
  11  -5   3     1359.63     1517.66    122.96 o 
  12  -5   3      751.82      843.44    134.39 o 
  13  -5   3      229.82      142.18    144.19 o 
  14  -5   3       12.14      302.71     95.69 o 
 -14  -4   3       35.27       79.66     94.12 o 
 -13  -4   3      686.97      698.85    127.24 o 
 -12  -4   3      120.94       64.58     91.83 o 
 -11  -4   3     2137.63     2174.12    138.41 o 
 -10  -4   3     1396.80     1596.48     94.55 o 
  -9  -4   3       72.66       34.37     49.37 o 
  -8  -4   3        0.93       12.17     37.69 o 
  -7  -4   3     6518.13     6288.50    183.76 o 
  -6  -4   3     4796.15     4568.56     99.18 o 
  -5  -4   3      936.76     1177.29     50.28 o 
  -4  -4   3     3753.70     3798.28     79.08 o 
  -3  -4   3     9099.95     9473.44    135.98 o 
  -2  -4   3    12757.56    12880.74    185.25 o 
  -1  -4   3     6684.97     6998.65    115.89 o 
   0  -4   3    80172.59    79455.01    952.73 o 
   1  -4   3    11655.21    11450.40    210.69 o 
   2  -4   3      360.63      402.80     36.69 o 
   3  -4   3       11.48      -29.97     29.97 o 
   4  -4   3     3658.98     3480.60     91.43 o 
   5  -4   3     3215.42     3498.09     97.10 o 
   6  -4   3      117.86       92.96     41.07 o 
   7  -4   3     3505.42     3590.93    109.92 o 
   8  -4   3     1421.12     1470.72     84.54 o 
   9  -4   3       23.75       -2.47     71.06 o 
  10  -4   3      192.17      369.43     80.17 o 
  11  -4   3       69.09      167.51     73.25 o 
  12  -4   3       12.44       21.48     71.98 o 
  13  -4   3      233.66      110.98     84.04 o 
  14  -4   3       45.42      176.21    113.40 o 
 -14  -3   3        2.64      -41.61     89.62 o 
 -13  -3   3       29.32       47.36     89.62 o 
 -12  -3   3      105.52      120.62     91.43 o 
 -11  -3   3      354.82      340.40     73.50 o 
 -10  -3   3     1446.24     1349.23     90.05 o 
  -9  -3   3     2359.24     2138.70     99.62 o 
  -8  -3   3      716.04      765.28     55.49 o 
  -7  -3   3      594.45      514.41     44.87 o 
  -6  -3   3       72.00      107.66     30.89 o 
  -5  -3   3     3226.97     3218.72     74.78 o 
  -4  -3   3      837.03      822.58     40.45 o 
  -3  -3   3      202.58       63.98     27.21 o 
  -2  -3   3      106.43       56.67     29.62 o 
  -1  -3   3     3075.76     3126.67     62.96 o 
   0  -3   3     2237.26     2245.44     51.18 o 
   1  -3   3    20785.66    21402.08    338.33 o 
   2  -3   3    14506.76    14584.75    207.84 o 
   3  -3   3      102.40      152.73     34.12 o 
   4  -3   3      606.87      859.61     50.14 o 
   5  -3   3     4794.23     4927.77    130.67 o 
   6  -3   3     1442.01     1617.99     89.68 o 
   7  -3   3     1019.31      940.81     86.10 o 
   8  -3   3     2171.92     2327.59    111.05 o 
   9  -3   3     1087.01     1046.98    122.53 o 
  10  -3   3      116.52      124.99     70.36 o 
  11  -3   3      773.70      880.30     98.08 o 
  12  -3   3       13.46      190.03     78.70 o 
  13  -3   3        9.45       13.20     75.11 o 
  14  -3   3       41.87      175.46    289.14 o 
 -15  -2   3      460.01      222.42    158.16 o 
 -14  -2   3       93.14        5.20     95.94 o 
 -13  -2   3     2781.18     2675.53    194.23 o 
 -12  -2   3      283.53      173.29     72.04 o 
 -11  -2   3      345.31      270.59     70.04 o 
 -10  -2   3        2.51       46.63     59.01 o 
  -9  -2   3      116.84      148.63     76.97 o 
  -8  -2   3      594.83      629.46     62.95 o 
  -7  -2   3        9.73       27.93     31.78 o 
  -6  -2   3     2318.48     2202.36     65.54 o 
  -5  -2   3        3.74      -23.68     23.68 o 
  -4  -2   3      382.84      457.52     67.99 o 
  -3  -2   3        0.69       30.20     24.16 o 
  -2  -2   3        0.99        3.16     18.14 o 
  -1  -2   3     7117.99     6975.80     91.47 o 
   0  -2   3    10007.05     9867.75    135.74 o 
   1  -2   3     7106.67     7276.76    150.97 o 
   2  -2   3    27128.40    27886.02    358.74 o 
   3  -2   3     2274.62     2723.45     73.73 o 
   4  -2   3    11482.18    11713.97    187.04 o 
   5  -2   3     6812.40     6951.40    157.69 o 
   6  -2   3     2009.18     2283.81     82.69 o 
   7  -2   3     3341.42     3259.92    104.16 o 
   8  -2   3       18.42       -0.14     47.05 o 
   9  -2   3      906.37      942.31     89.32 o 
  10  -2   3     1018.80      882.70    143.40 o 
  11  -2   3        8.42      -60.90     60.90 o 
  12  -2   3      848.06      711.05    100.58 o 
  13  -2   3      497.53      512.42    126.94 o 
  14  -2   3        2.41     -119.20    148.28 o 
 -15  -1   3        2.66       12.36    123.57 o 
 -14  -1   3      126.92      137.81    103.88 o 
 -13  -1   3      951.31     1066.34    109.44 o 
 -12  -1   3      510.81      652.88    152.72 o 
 -11  -1   3     1546.26     1572.63    216.31 o 
 -10  -1   3      447.32      383.70    100.62 o 
  -9  -1   3      219.99      268.36     65.58 o 
  -8  -1   3     1332.64     1357.46     86.21 o 
  -7  -1   3      149.83      161.08     35.94 o 
  -6  -1   3    13651.91    13747.08    228.65 o 
  -5  -1   3     1669.33     1676.77     50.63 o 
  -4  -1   3      707.46      636.68     43.71 o 
  -3  -1   3     2719.78     2630.72     68.40 o 
  -2  -1   3     7614.17     7968.69    196.47 o 
  -1  -1   3      795.57      788.31     30.90 o 
   0  -1   3     2944.72     3189.94     67.77 o 
   1  -1   3     1931.62     2033.07     67.77 o 
   2  -1   3    30742.60    31130.01    354.07 o 
   3  -1   3     3353.11     3287.91     70.52 o 
   4  -1   3      692.92      825.15     43.91 o 
   5  -1   3      932.89     1078.64     58.44 o 
   6  -1   3        9.33       78.88     37.79 o 
   7  -1   3       33.13       -3.34     43.87 o 
   8  -1   3      112.59       57.30     49.15 o 
   9  -1   3      450.75      423.84     95.82 o 
  10  -1   3      249.52      207.41     90.24 o 
  11  -1   3       26.03      -11.45     66.77 o 
  12  -1   3      370.20      361.97    111.68 o 
  13  -1   3      270.05      223.57    145.81 o 
  14  -1   3      296.18      398.49    123.48 o 
 -15   0   3      274.36      202.85    110.60 o 
 -14   0   3      366.39      345.89     90.05 o 
 -13   0   3     1067.46     1019.38    111.54 o 
 -12   0   3     1726.77     1651.87    119.55 o 
 -11   0   3      145.48      156.92     69.56 o 
 -10   0   3     1609.47     1356.32    100.96 o 
  -9   0   3     1348.62     1415.85     96.82 o 
  -8   0   3     2900.33     2681.63    112.89 o 
  -7   0   3     2134.00     2181.26     68.51 o 
  -6   0   3     3790.32     3590.08    112.44 o 
  -5   0   3    35799.14    34887.56    531.29 o 
  -4   0   3       38.36       47.08     34.13 o 
  -3   0   3    23217.10    23155.75    494.09 o 
  -2   0   3     2463.97     2565.25     80.16 o 
  -1   0   3     5563.24     5546.98     98.90 o 
   0   0   3      784.50      983.65     30.13 o 
   1   0   3       40.73       46.20     17.60 o 
   2   0   3    21235.46    21275.47    251.59 o 
   3   0   3     2071.13     2322.09     63.91 o 
   4   0   3     4992.45     4800.42     92.06 o 
   5   0   3     1862.27     2161.20     74.76 o 
   6   0   3        7.03        7.42     32.42 o 
   7   0   3     2305.19     2443.34     83.51 o 
   8   0   3      390.78      369.99     52.67 o 
   9   0   3      370.29      479.02     64.41 o 
  10   0   3      961.81      998.83     94.00 o 
  11   0   3     1676.62     1945.88    163.38 o 
  12   0   3      182.02      301.46    110.05 o 
  13   0   3       28.08      -24.45     99.56 o 
  14   0   3       11.62      109.46    106.61 o 
 -15   1   3       17.55      -26.06     89.44 o 
 -14   1   3      111.44      138.15    106.54 o 
 -13   1   3     1159.59     1139.90    136.45 o 
 -12   1   3      201.26      209.29     72.27 o 
 -11   1   3     3072.31     2887.28    141.93 o 
 -10   1   3      643.95      611.06     84.02 o 
  -9   1   3     1361.04     1355.87    118.62 o 
  -8   1   3     3965.36     3896.90    136.61 o 
  -7   1   3     3891.86     3650.39    122.66 o 
  -6   1   3       68.86       47.03     41.88 o 
  -5   1   3    11692.32    11617.83    219.19 o 
  -4   1   3     3281.04     3037.95     91.99 o 
  -3   1   3    89641.98    91032.39   1255.41 o 
  -2   1   3     1035.45     1113.38     56.80 o 
  -1   1   3       73.73      152.79     37.18 o 
   0   1   3     3673.43     3879.21     79.87 o 
   1   1   3      939.43     1158.06     52.08 o 
   2   1   3    19214.25    19299.85    232.82 o 
   3   1   3     5816.91     5364.85     92.08 o 
   4   1   3      348.86      444.34     44.53 o 
   5   1   3     6665.24     6567.23    119.63 o 
   6   1   3     3018.05     2879.20     81.64 o 
   7   1   3     3057.99     2920.69     90.33 o 
   8   1   3     2350.24     2594.28     90.98 o 
   9   1   3     4639.81     4876.85    215.09 o 
  10   1   3      838.35      761.66     96.94 o 
  11   1   3      457.91      553.16    114.70 o 
  12   1   3      145.05      147.15     96.69 o 
  13   1   3       76.62      207.93    107.96 o 
 -15   2   3      735.97      648.54    141.79 o 
 -14   2   3      408.43      269.57     84.79 o 
 -13   2   3      352.79      327.02    102.71 o 
 -12   2   3      474.42      496.75     92.10 o 
 -11   2   3      440.54      384.49     83.68 o 
 -10   2   3      172.27       99.13     65.34 o 
  -9   2   3     1706.86     1916.48    109.73 o 
  -8   2   3     2441.33     2092.36    106.41 o 
  -7   2   3     6870.13     6408.53    167.93 o 
  -6   2   3        1.70      -37.14     37.14 o 
  -5   2   3     1897.60     1656.25     77.06 o 
  -4   2   3     5733.45     5969.25    135.35 o 
  -3   2   3     1811.01     2027.16     57.49 o 
  -2   2   3    25619.43    27907.09    414.89 o 
  -1   2   3     2046.48     2208.38     65.05 o 
   0   2   3     7567.99     7428.43    217.36 o 
   1   2   3       12.01        7.13     17.53 o 
   2   2   3       95.79       55.46     23.02 o 
   3   2   3       94.27      117.55     24.48 o 
   4   2   3     3705.41     3723.15     80.16 o 
   5   2   3      847.76      712.19     45.27 o 
   6   2   3     2209.30     2304.35     76.00 o 
   7   2   3        9.30      -25.22     41.82 o 
   8   2   3     3250.45     3089.64    119.32 o 
   9   2   3        2.95      -53.40     53.40 o 
  10   2   3     1428.25     1464.53    119.48 o 
  11   2   3     1324.59     1343.62    121.37 o 
  12   2   3       61.26      175.93     91.44 o 
  13   2   3      510.86      743.97    249.60 o 
 -15   3   3       35.93        9.17     80.74 o 
 -14   3   3      287.09      367.31     94.32 o 
 -13   3   3       88.22        6.76     72.73 o 
 -12   3   3        7.24       99.97     70.22 o 
 -11   3   3      534.12      577.46    160.57 o 
 -10   3   3      267.68      346.49     73.26 o 
  -9   3   3        1.53       90.01     57.49 o 
  -8   3   3     4136.95     4144.37    143.80 o 
  -7   3   3       41.04        8.21     33.89 o 
  -6   3   3     3797.09     4094.09     91.23 o 
  -5   3   3      574.81      522.87     59.21 o 
  -4   3   3    11724.43    11812.17    180.74 o 
  -3   3   3     5926.02     6384.70    242.20 o 
  -2   3   3      278.93      364.94     40.00 o 
  -1   3   3     1150.74     1089.17     51.04 o 
   0   3   3     7972.56     7904.98    143.96 o 
   1   3   3     5020.35     5060.26    105.23 o 
   2   3   3     1628.23     1523.14     64.97 o 
   3   3   3      623.17      669.02     37.05 o 
   4   3   3     2744.82     3010.81     72.00 o 
   5   3   3     5906.42     5799.59    128.45 o 
   6   3   3     2536.69     2618.37     79.63 o 
   7   3   3      512.64      625.69     67.81 o 
   8   3   3      107.51      164.88     61.32 o 
   9   3   3       20.19       20.54     56.40 o 
  10   3   3      169.06       28.16     69.95 o 
  11   3   3      212.18      261.29    109.93 o 
  12   3   3      142.07       67.87    103.41 o 
  13   3   3        0.05      140.52    130.98 o 
 -15   4   3        6.23      -76.66     76.66 o 
 -14   4   3     2337.66     2268.99    158.26 o 
 -13   4   3        6.44      -24.54     68.87 o 
 -12   4   3     2844.30     2533.02    149.05 o 
 -11   4   3     2868.04     2766.89    205.39 o 
 -10   4   3      880.36      962.67     99.31 o 
  -9   4   3     1860.70     1726.21    135.43 o 
  -8   4   3      738.45      665.00     76.48 o 
  -7   4   3      120.29       75.60     33.28 o 
  -6   4   3    16757.12    16193.72    410.92 o 
  -5   4   3     8724.60     9278.67    159.29 o 
  -4   4   3     1168.16      960.23     62.07 o 
  -3   4   3     3939.10     3580.86     73.29 o 
  -2   4   3     1623.41     1646.05     69.94 o 
  -1   4   3     4700.78     4577.77    185.61 o 
   0   4   3     1239.33      974.04     57.01 o 
   1   4   3       25.23       32.53     60.55 o 
   2   4   3      825.79      665.12     74.25 o 
   3   4   3        2.15       38.37     38.87 o 
   4   4   3       44.95       40.27     23.62 o 
   5   4   3      803.55      875.38     46.26 o 
   6   4   3      659.80      649.79     66.76 o 
   7   4   3      535.16      510.68     98.09 o 
   8   4   3     2491.15     2579.42    115.06 o 
   9   4   3      505.48      578.27    107.37 o 
  10   4   3      649.76      924.68    103.99 o 
  11   4   3      769.31      812.38    108.34 o 
  12   4   3      154.46       88.39     91.90 o 
  13   4   3       15.11      -81.88    106.67 o 
 -15   5   3      534.74      533.99    154.90 o 
 -14   5   3     1223.01     1411.20    136.89 o 
 -13   5   3     1406.00     1452.55    131.16 o 
 -12   5   3     1761.86     1596.65    293.04 o 
 -11   5   3      431.09      379.68    101.57 o 
 -10   5   3     2008.72     1938.71    123.94 o 
  -9   5   3      560.59      642.12     84.40 o 
  -8   5   3       46.06       42.87     57.21 o 
  -7   5   3     3031.02     2996.10    158.38 o 
  -6   5   3     2873.54     2635.11    161.23 o 
  -5   5   3      364.52      539.62     44.82 o 
  -4   5   3     4129.36     3887.19     92.60 o 
  -3   5   3      518.42      634.98     37.72 o 
  -2   5   3     2597.27     2688.24     88.92 o 
  -1   5   3      224.82      237.05     47.72 o 
   0   5   3       97.58      117.70     30.53 o 
   1   5   3     6317.59     5959.44    186.10 o 
   2   5   3     7663.53     7604.30    222.80 o 
   3   5   3    11778.79    11247.43    221.13 o 
   4   5   3     5596.38     5753.47    149.78 o 
   5   5   3     1262.53     1378.99     77.49 o 
   6   5   3     1426.29     1267.09     79.87 o 
   7   5   3       23.15       87.97     55.27 o 
   8   5   3       10.79       33.23     57.02 o 
   9   5   3       10.72      -21.58     55.80 o 
  10   5   3      595.38      718.62    101.44 o 
  11   5   3      896.55      875.09    111.27 o 
  12   5   3       13.21      -62.06     96.70 o 
 -15   6   3       38.20       49.29    148.28 o 
 -14   6   3     1185.48     1000.15    125.72 o 
 -13   6   3       37.35       11.91     74.87 o 
 -12   6   3      558.77      475.24     94.20 o 
 -11   6   3       12.33      -59.83     59.83 o 
 -10   6   3       11.47      -69.85     69.85 o 
  -9   6   3     2978.72     2849.34    186.42 o 
  -8   6   3      519.56      543.06     93.05 o 
  -7   6   3     1782.91     1652.12     75.99 o 
  -6   6   3     1925.30     1892.38     76.12 o 
  -5   6   3       41.27       16.92     32.96 o 
  -4   6   3     2151.84     2349.37     75.00 o 
  -3   6   3        2.07       30.42     26.70 o 
  -2   6   3     5599.40     5794.70    139.95 o 
  -1   6   3     1738.18     1674.17    101.10 o 
   0   6   3     4557.28     4897.29    172.80 o 
   1   6   3      884.80      921.31     88.13 o 
   2   6   3     2946.42     2890.36    172.99 o 
   3   6   3      333.26      313.43     49.04 o 
   4   6   3     2441.11     2340.18    126.44 o 
   5   6   3     1105.20     1134.91     73.29 o 
   6   6   3      644.18      545.84     65.97 o 
   7   6   3     1541.67     1611.88    110.77 o 
   8   6   3      210.78      161.40    110.94 o 
   9   6   3      451.56      470.06     93.63 o 
  10   6   3      141.91      241.04    104.67 o 
  11   6   3      408.64      863.95    175.46 o 
  12   6   3      237.61       93.20    116.79 o 
 -15   7   3      158.16      200.18    148.28 o 
 -14   7   3       31.65       48.42    163.34 o 
 -13   7   3      706.57      568.04    108.26 o 
 -12   7   3       13.70        9.73     74.32 o 
 -11   7   3      261.52      336.66     84.75 o 
 -10   7   3     2088.95     1733.03    171.99 o 
  -9   7   3      410.03      392.06     79.72 o 
  -8   7   3       54.20       45.84     77.79 o 
  -7   7   3      549.11      572.22     68.84 o 
  -6   7   3     1423.50     1454.08     71.58 o 
  -5   7   3       33.15       56.06     44.23 o 
  -4   7   3     4116.80     4495.39    106.56 o 
  -3   7   3       13.51       51.60     27.02 o 
  -2   7   3     2706.11     2546.78    113.31 o 
  -1   7   3      269.87      419.66     49.30 o 
   0   7   3    15429.02    15465.50    320.00 o 
   1   7   3     5128.67     4801.78    254.55 o 
   2   7   3     2021.67     2107.33    132.22 o 
   3   7   3     1924.25     1836.22    130.75 o 
   4   7   3      305.10      329.18     97.62 o 
   5   7   3       68.40      104.42     65.95 o 
   6   7   3     2352.29     2365.90    134.86 o 
   7   7   3     1971.34     1874.36    129.38 o 
   8   7   3        7.47       97.98     83.50 o 
   9   7   3        0.49      -36.26     69.72 o 
  10   7   3      256.03      181.40    101.95 o 
  11   7   3        1.06      -56.03     98.44 o 
 -14   8   3        4.07      -43.48     92.38 o 
 -13   8   3        1.36      -72.32     72.32 o 
 -12   8   3      102.27      107.26     80.37 o 
 -11   8   3      399.44      559.74     94.65 o 
 -10   8   3       52.53       62.44     69.54 o 
  -9   8   3      962.73      886.13     97.59 o 
  -8   8   3     2130.31     2095.31    191.53 o 
  -7   8   3        6.72        4.83     43.59 o 
  -6   8   3     3831.02     3792.33    110.94 o 
  -5   8   3       14.68      -28.01     35.45 o 
  -4   8   3     1953.60     2049.04     75.76 o 
  -3   8   3     9928.45     9855.09    185.81 o 
  -2   8   3      416.82      534.76     58.42 o 
  -1   8   3     3334.34     3302.04    108.74 o 
   0   8   3     1857.02     2019.73    117.51 o 
   1   8   3       53.37       55.32     68.08 o 
   2   8   3      535.69      551.24     89.88 o 
   3   8   3       31.23      -41.63     91.44 o 
   4   8   3     2376.14     2179.85    155.41 o 
   5   8   3      298.69      241.85     95.92 o 
   6   8   3     1946.65     1846.65    126.25 o 
   7   8   3      681.56      573.38     95.54 o 
   8   8   3      853.78      887.06    109.63 o 
   9   8   3       15.26       64.72     78.82 o 
  10   8   3      230.45      251.23    113.65 o 
  11   8   3        6.19       13.71    105.06 o 
 -14   9   3     1031.16     1000.18    144.29 o 
 -13   9   3      147.14      234.33    125.92 o 
 -12   9   3        9.43       27.24    112.99 o 
 -11   9   3       42.90       12.96     84.60 o 
 -10   9   3       84.24       39.57     72.82 o 
  -9   9   3      198.76      200.55     67.68 o 
  -8   9   3      212.37      168.51     69.32 o 
  -7   9   3      890.97      752.70     98.09 o 
  -6   9   3     1492.09     1491.82     88.21 o 
  -5   9   3      154.41      239.83     79.19 o 
  -4   9   3      765.59      735.73     74.12 o 
  -3   9   3     1962.53     1944.44     92.74 o 
  -2   9   3      205.26      180.46     51.54 o 
  -1   9   3      258.19      264.50     69.30 o 
   0   9   3      588.73      712.60    119.86 o 
   1   9   3      518.54      550.85    129.74 o 
   2   9   3      656.07      697.67    107.46 o 
   3   9   3       25.48       54.17     76.00 o 
   4   9   3     1257.78     1306.16    186.58 o 
   5   9   3     1407.39     1499.22    146.29 o 
   6   9   3      103.45      111.66     74.11 o 
   7   9   3        1.77       71.31     72.90 o 
   8   9   3      217.18      158.96     82.22 o 
   9   9   3      579.44      725.03    109.34 o 
  10   9   3       21.50      179.33    109.93 o 
 -14  10   3        1.53       42.01    133.45 o 
 -13  10   3       32.94       -6.80     83.21 o 
 -12  10   3      187.23      197.70     92.12 o 
 -11  10   3      356.17      454.28     94.21 o 
 -10  10   3       81.60       34.54     70.53 o 
  -9  10   3     1907.44     1852.35    122.73 o 
  -8  10   3      713.94      706.79     86.44 o 
  -7  10   3     1950.08     2071.58    117.38 o 
  -6  10   3     3919.03     3815.63    144.86 o 
  -5  10   3     2356.76     2491.56    168.23 o 
  -4  10   3     1121.45     1143.95     87.39 o 
  -3  10   3     2201.07     2016.67     91.82 o 
  -2  10   3        2.94      -42.17     51.30 o 
  -1  10   3     5115.71     5215.46    344.75 o 
   0  10   3      741.15      532.06    169.29 o 
   1  10   3     3484.53     3190.48    257.02 o 
   2  10   3      409.32      322.38    106.27 o 
   3  10   3       48.70       77.04     86.49 o 
   4  10   3       32.26      -17.88     77.75 o 
   5  10   3       27.91       63.36    138.39 o 
   6  10   3      178.40       61.61     74.11 o 
   7  10   3      150.62      140.71    108.89 o 
   8  10   3       10.42       86.70     82.18 o 
   9  10   3      240.18      313.94     95.44 o 
  10  10   3        0.71      189.71    110.46 o 
 -13  11   3      979.76      992.46    128.18 o 
 -12  11   3      127.36      103.83     80.38 o 
 -11  11   3     1759.71     1980.09    142.11 o 
 -10  11   3      312.52      214.28    117.39 o 
  -9  11   3      307.58      173.20    118.62 o 
  -8  11   3        3.47      -94.90    100.09 o 
  -7  11   3      689.98      767.42     87.21 o 
  -6  11   3     2200.07     2445.29    123.99 o 
  -5  11   3     4780.77     4559.72    160.50 o 
  -4  11   3      385.74      427.05     61.83 o 
  -3  11   3        3.30       46.96     55.07 o 
  -2  11   3      356.88      309.68    153.22 o 
  -1  11   3     2072.85     2286.22    250.84 o 
   0  11   3      345.68      158.86    123.57 o 
   1  11   3     2008.04     1868.84    152.03 o 
   2  11   3      177.77      133.48     86.17 o 
   3  11   3       48.13      115.18     86.38 o 
   4  11   3        6.67        8.65     82.13 o 
   5  11   3      138.01      109.90    132.22 o 
   6  11   3      835.48     1041.59    207.68 o 
   7  11   3      912.43     1036.72    127.28 o 
   8  11   3      166.32      270.59     97.57 o 
   9  11   3     1254.52     1596.60    152.93 o 
 -12  12   3      327.22      258.46    131.82 o 
 -11  12   3        0.19       67.08    111.08 o 
 -10  12   3       33.42     -102.03    194.00 o 
  -9  12   3      586.82      690.38    129.21 o 
  -8  12   3     1224.81     1471.41    349.69 o 
  -7  12   3      513.45      530.63    119.86 o 
  -6  12   3     1409.74     1597.59    112.35 o 
  -5  12   3     1431.97     1518.57     94.87 o 
  -4  12   3      681.51      712.47     71.60 o 
  -3  12   3     2113.47     2038.86    156.70 o 
  -2  12   3     1225.90     1407.92    140.27 o 
  -1  12   3      670.54      715.99    117.48 o 
   0  12   3      325.26      350.31    191.53 o 
   1  12   3       45.55      170.33     90.20 o 
   2  12   3      510.61      616.16    116.12 o 
   3  12   3      348.36      394.93    104.46 o 
   4  12   3      631.66      616.42    121.99 o 
   5  12   3        3.17      -18.25     90.42 o 
   6  12   3      430.41      513.59     99.17 o 
   7  12   3      147.75      125.82     86.24 o 
   8  12   3       19.05      167.31     91.00 o 
 -12  13   3        0.25       32.38    135.92 o 
 -11  13   3       21.80      -91.90    102.37 o 
 -10  13   3      569.98      672.46    138.75 o 
  -9  13   3        3.64      -18.16     99.66 o 
  -8  13   3      236.42      171.53    103.87 o 
  -7  13   3      887.91      838.70    129.39 o 
  -6  13   3       35.29       83.05     57.04 o 
  -5  13   3     1158.27     1282.02     90.51 o 
  -4  13   3        9.41      -28.57     84.83 o 
  -3  13   3      354.58      232.47    112.45 o 
  -2  13   3     1579.28     1317.98    143.21 o 
  -1  13   3       37.49      147.15     93.18 o 
   0  13   3       41.88      -18.78     85.88 o 
   1  13   3      444.54      315.53    142.10 o 
   2  13   3     1807.03     1356.36    149.34 o 
   3  13   3       39.56       -1.24     89.12 o 
   4  13   3     2012.14     1720.72    423.83 o 
   5  13   3        0.07       15.50     92.42 o 
   6  13   3      354.83      417.94    100.87 o 
   7  13   3      284.31      362.91    110.76 o 
 -11  14   3      114.19      225.02    129.39 o 
 -10  14   3       80.67      143.28    116.29 o 
  -9  14   3       58.53      111.07    101.38 o 
  -8  14   3       56.36      -45.20     92.79 o 
  -7  14   3      130.93       -5.01    175.46 o 
  -6  14   3       18.64      -20.71     55.48 o 
  -5  14   3       17.14       48.88    126.04 o 
  -4  14   3       22.65       24.35    137.16 o 
  -3  14   3      604.11      746.46    122.90 o 
  -2  14   3     1731.27     1459.59    154.47 o 
  -1  14   3     1295.93     1124.26    145.72 o 
   0  14   3     1590.52     1614.71    162.54 o 
   1  14   3       12.86      -86.50     86.50 o 
   2  14   3     1387.32     1298.63    155.53 o 
   3  14   3      106.77      122.79    137.16 o 
   4  14   3       84.88       89.28     96.06 o 
   5  14   3      131.16       -5.61     96.41 o 
   6  14   3        1.05      135.91     93.01 o 
 -11  15   3      169.66      207.59    165.58 o 
 -10  15   3      259.22      496.31    339.81 o 
  -9  15   3        7.84       59.18    109.09 o 
  -8  15   3      461.34      339.65    122.90 o 
  -7  15   3      495.85      466.44    121.12 o 
  -6  15   3      184.50      171.20    103.32 o 
  -5  15   3      544.55      426.63    116.54 o 
  -4  15   3     1149.98     1111.72    148.79 o 
  -3  15   3       71.44      159.80     98.57 o 
  -2  15   3       10.15      -29.37     88.97 o 
  -1  15   3        2.94      124.83    140.87 o 
   0  15   3      335.50      358.99    114.55 o 
   1  15   3       46.10      -78.35     78.35 o 
   2  15   3       93.40       81.01    122.33 o 
   3  15   3        0.07       -3.43     93.59 o 
   4  15   3       43.27      -12.79     98.63 o 
   5  15   3      369.66      478.28    134.52 o 
  -9  16   3       31.93      -24.87    103.78 o 
  -8  16   3      206.48      306.44    202.65 o 
  -7  16   3        0.41      -19.77    180.41 o 
  -6  16   3        9.11       -0.25    145.81 o 
  -5  16   3      193.50      261.24    154.46 o 
  -4  16   3        4.13      -86.59     90.42 o 
  -3  16   3      521.18      441.62    124.68 o 
  -2  16   3      283.15      245.95    112.94 o 
  -1  16   3      611.21      491.37    145.81 o 
   0  16   3      141.56      271.83    114.21 o 
   1  16   3      853.98      902.20    174.23 o 
   2  16   3      104.97      171.59    100.29 o 
   3  16   3      713.51      773.73    155.53 o 
   4  16   3        2.52     -118.62    118.62 o 
  -7  17   3     1257.76      659.84    247.13 o 
  -6  17   3      345.37      568.55    139.54 o 
  -5  17   3      149.78      193.37    118.40 o 
  -4  17   3      600.42      465.20    131.74 o 
  -3  17   3       86.26      191.11    153.22 o 
  -2  17   3       81.84      197.73    111.01 o 
  -1  17   3       98.24       25.60    114.92 o 
   0  17   3      198.83      214.62    116.79 o 
   1  17   3        4.60      152.17    108.37 o 
   2  17   3        2.89      -34.60    121.09 o 
  -5  18   3      123.13      326.21    158.16 o 
  -4  18   3        3.79      121.09    148.28 o 
  -3  18   3      136.55       74.14    145.81 o 
  -2  18   3      635.94      850.14    210.06 o 
  -1  18   3       24.00      239.72    153.22 o 
   0  18   3      191.07      291.62    158.16 o 
  -1 -20   4      163.91      219.68    113.55 o 
   0 -20   4      502.03      405.06    300.27 o 
   1 -20   4      208.42       41.85    117.17 o 
   2 -20   4      418.18      594.80    151.09 o 
   3 -20   4       10.77       81.00    123.51 o 
   4 -20   4       47.44       12.27    116.32 o 
  -3 -19   4       27.06     -118.62    118.62 o 
  -2 -19   4       61.54      129.08     89.65 o 
  -1 -19   4      222.01      262.64    123.11 o 
   0 -19   4       53.57       61.84    243.43 o 
   1 -19   4      566.97      587.44    137.93 o 
   2 -19   4      117.44       64.67    113.22 o 
   3 -19   4      334.56      639.47    147.59 o 
   4 -19   4      173.65       66.22    226.13 o 
   5 -19   4        0.10       43.72    109.93 o 
   6 -19   4        0.41     -105.03    105.03 o 
   7 -19   4       46.96       99.68    117.57 o 
  -5 -18   4       83.63      188.49    115.29 o 
  -4 -18   4      598.81      505.93    189.06 o 
  -3 -18   4       94.49      307.43    163.11 o 
  -2 -18   4        0.82      -53.63     78.46 o 
  -1 -18   4      432.00      277.51    129.74 o 
   0 -18   4      349.64      328.04    153.22 o 
   1 -18   4      348.49      412.69    186.58 o 
   2 -18   4      143.88       24.15    104.43 o 
   3 -18   4       20.68      -59.18     95.94 o 
   4 -18   4     2193.22     2413.55    249.60 o 
   5 -18   4      174.61      115.96    107.45 o 
   6 -18   4      231.45      475.30    212.22 o 
   7 -18   4      829.14     1044.60    147.77 o 
   8 -18   4      620.23      490.47    223.65 o 
  -7 -17   4       39.01      -34.60    150.75 o 
  -6 -17   4      875.98      738.21    124.60 o 
  -5 -17   4      702.70      567.46    134.01 o 
  -4 -17   4      454.84      234.89    109.72 o 
  -3 -17   4       80.95      200.05    106.63 o 
  -2 -17   4      155.30      228.80    103.76 o 
  -1 -17   4      370.53      389.56    114.45 o 
   0 -17   4     2237.35     2291.39    195.70 o 
   1 -17   4        1.36       65.76     97.94 o 
   2 -17   4      803.11      853.57    142.03 o 
   3 -17   4      115.92       11.20    107.29 o 
   4 -17   4      423.08      383.02    133.38 o 
   5 -17   4        2.41      -14.93     73.99 o 
   6 -17   4      961.72      870.55    115.27 o 
   7 -17   4        8.05        8.89     80.72 o 
   8 -17   4      153.92      187.12    116.79 o 
   9 -17   4       20.23      -37.97    118.62 o 
  -8 -16   4       21.35      -69.20    126.04 o 
  -7 -16   4       47.22      138.44     90.39 o 
  -6 -16   4      325.29      367.01    101.48 o 
  -5 -16   4       47.99      109.58    100.47 o 
  -4 -16   4     1827.81     1797.44    173.71 o 
  -3 -16   4       21.70      -27.91     89.07 o 
  -2 -16   4      415.73      237.25    123.57 o 
  -1 -16   4      645.77      704.00    177.94 o 
   0 -16   4       14.56      -24.57     86.69 o 
   1 -16   4      234.16      267.11    106.21 o 
   2 -16   4      235.42       81.95     96.41 o 
   3 -16   4       95.21       66.98     68.18 o 
   4 -16   4       29.35      -22.45     95.00 o 
   5 -16   4      435.12      418.15     88.79 o 
   6 -16   4      574.72      635.98    100.13 o 
   7 -16   4      352.04      371.91    147.67 o 
   8 -16   4      897.23     1065.91    157.99 o 
   9 -16   4      162.18      166.06    111.08 o 
  10 -16   4      316.46      323.14    131.95 o 
  -9 -15   4      304.81      111.21    140.87 o 
  -8 -15   4      564.27      559.90    111.85 o 
  -7 -15   4      133.72      104.37    102.65 o 
  -6 -15   4      278.05      225.93     86.87 o 
  -5 -15   4      274.46      180.77    100.47 o 
  -4 -15   4      133.96      258.01     81.77 o 
  -3 -15   4     1068.11     1173.81    143.26 o 
  -2 -15   4      496.43      418.54    109.72 o 
  -1 -15   4      557.76      798.27    125.82 o 
   0 -15   4      280.89      280.50     97.86 o 
   1 -15   4      106.32      141.76     95.68 o 
   2 -15   4       26.58      -13.49    115.02 o 
   3 -15   4       31.40       63.14     65.87 o 
   4 -15   4      674.36      749.28    171.73 o 
   5 -15   4       44.71      -65.81     65.81 o 
   6 -15   4      664.08      627.13     94.08 o 
   7 -15   4      646.21      806.19    104.51 o 
   8 -15   4        1.84      -87.32     87.32 o 
   9 -15   4      156.85      236.60    115.20 o 
  10 -15   4      142.07      -19.06    196.47 o 
  11 -15   4       26.77     -108.74    202.65 o 
  -9 -14   4      658.43      851.82    124.02 o 
  -8 -14   4      208.84      196.79     88.56 o 
  -7 -14   4      664.26      652.31    110.35 o 
  -6 -14   4      210.38      193.09     83.69 o 
  -5 -14   4      139.69       69.20     94.17 o 
  -4 -14   4      315.32      377.14     84.05 o 
  -3 -14   4     5264.98     4254.82    327.45 o 
  -2 -14   4      504.78      655.46    111.80 o 
  -1 -14   4      793.31      762.99    120.24 o 
   0 -14   4      346.50      378.75    103.90 o 
   1 -14   4       55.41       93.52    100.10 o 
   2 -14   4       10.68       -0.10     59.97 o 
   3 -14   4      783.20      829.73     92.65 o 
   4 -14   4       73.78      -24.22     70.37 o 
   5 -14   4      420.98      361.19     82.11 o 
   6 -14   4      303.41      148.67     74.21 o 
   7 -14   4     2733.70     3001.38    152.74 o 
   8 -14   4      595.23      627.40    129.36 o 
   9 -14   4       18.49       10.72     97.74 o 
  10 -14   4      225.65      345.12    127.06 o 
  11 -14   4       15.12      -76.79     76.79 o 
 -10 -13   4      113.83      217.39    125.28 o 
  -9 -13   4      280.19      298.29    123.08 o 
  -8 -13   4        3.92       60.59     75.93 o 
  -7 -13   4      287.46      161.32    108.51 o 
  -6 -13   4      577.01      464.65    108.92 o 
  -5 -13   4      553.59      600.89    122.99 o 
  -4 -13   4      237.30      188.88    105.03 o 
  -3 -13   4     2147.94     1784.69    148.26 o 
  -2 -13   4     1601.77     1482.00    138.05 o 
  -1 -13   4      123.04      150.29     83.66 o 
   0 -13   4      543.69      595.85     75.84 o 
   1 -13   4       96.35      174.80     63.42 o 
   2 -13   4     1045.18      935.62     90.60 o 
   3 -13   4      152.71      121.00    115.31 o 
   4 -13   4      277.57      307.88     74.71 o 
   5 -13   4      869.67      881.70    159.15 o 
   6 -13   4     2469.33     2744.25    139.66 o 
   7 -13   4     1322.32     1685.68     98.50 o 
   8 -13   4     3595.94     3768.75    162.08 o 
   9 -13   4       43.53      -58.81     69.87 o 
  10 -13   4      456.06      497.50     98.40 o 
  11 -13   4       24.01      -54.95    153.33 o 
  12 -13   4       95.62       85.27    285.44 o 
 -10 -12   4      456.75      515.47    138.02 o 
  -9 -12   4      296.20      318.84     97.85 o 
  -8 -12   4      231.53      158.15     91.45 o 
  -7 -12   4      112.56       52.68     69.52 o 
  -6 -12   4     3081.35     2865.92    274.16 o 
  -5 -12   4      896.49      838.70     98.30 o 
  -4 -12   4     1496.55     1452.48    185.35 o 
  -3 -12   4        4.61      123.57     81.91 o 
  -2 -12   4     5485.80     5102.48    214.75 o 
  -1 -12   4     2464.97     2373.28    110.85 o 
   0 -12   4     1325.71     1372.29    183.07 o 
   1 -12   4        0.34       37.94     78.26 o 
   2 -12   4     7664.70     7116.55    197.26 o 
   3 -12   4       27.95       58.01     58.56 o 
   4 -12   4      201.81      213.58     53.72 o 
   5 -12   4     1124.27     1207.33     80.18 o 
   6 -12   4      532.65      463.75     65.20 o 
   7 -12   4       30.88      -33.55     59.93 o 
   8 -12   4        1.09       13.81     53.37 o 
   9 -12   4        0.75      -66.55     66.55 o 
  10 -12   4      212.91      184.91     86.13 o 
  11 -12   4      277.56      189.46     90.87 o 
  12 -12   4      213.60      139.92     93.07 o 
 -11 -11   4      516.82      594.39    143.29 o 
 -10 -11   4      130.10      239.75    215.01 o 
  -9 -11   4     2335.25     2872.79    163.55 o 
  -8 -11   4     1723.71     1883.62    134.92 o 
  -7 -11   4       43.25       38.68     70.14 o 
  -6 -11   4     4885.43     5197.81    189.08 o 
  -5 -11   4        1.52       62.02     62.69 o 
  -4 -11   4      240.11      173.62     97.62 o 
  -3 -11   4      133.10       45.92     51.79 o 
  -2 -11   4     1110.82     1185.46     79.40 o 
  -1 -11   4     1258.56     1379.57     87.19 o 
   0 -11   4     1673.33     1823.20     97.60 o 
   1 -11   4      825.81      852.61     75.90 o 
   2 -11   4      536.83      584.84     58.96 o 
   3 -11   4     3778.79     3390.84    112.06 o 
   4 -11   4      349.80      487.93     67.42 o 
   5 -11   4     7448.66     7388.48    169.91 o 
   6 -11   4     1227.15     1342.80     86.05 o 
   7 -11   4     5521.18     5617.94    157.15 o 
   8 -11   4      606.14      761.89     77.70 o 
   9 -11   4      122.28      224.95     76.02 o 
  10 -11   4      396.17      540.03     97.37 o 
  11 -11   4      190.13      129.81     86.49 o 
  12 -11   4      252.61      209.89     94.76 o 
  13 -11   4       15.88      -37.30    113.72 o 
 -12 -10   4        7.38       17.85    121.09 o 
 -11 -10   4      195.64      215.87    116.93 o 
 -10 -10   4      622.96      809.75    143.53 o 
  -9 -10   4      463.81      669.52    131.86 o 
  -8 -10   4     1297.02     1355.10    117.83 o 
  -7 -10   4     1195.78     1114.76    108.39 o 
  -6 -10   4      127.85      147.73     71.26 o 
  -5 -10   4      213.30      165.58     83.66 o 
  -4 -10   4      516.17      493.49     66.84 o 
  -3 -10   4    31707.03    30928.50    507.63 o 
  -2 -10   4     3130.77     3202.49     79.55 o 
  -1 -10   4    13271.05    12412.67    245.77 o 
   0 -10   4      743.00      755.65    108.44 o 
   1 -10   4     1371.54     1310.68     67.31 o 
   2 -10   4     1123.22     1145.83    100.59 o 
   3 -10   4      996.89      976.99     65.51 o 
   4 -10   4       21.18       93.56     62.07 o 
   5 -10   4     1619.74     1762.97     86.56 o 
   6 -10   4     3038.45     2984.29    111.32 o 
   7 -10   4      261.16      287.42     61.87 o 
   8 -10   4        1.26       -2.30     51.71 o 
   9 -10   4     1590.21     1524.24    121.66 o 
  10 -10   4       72.20      214.92     82.35 o 
  11 -10   4       51.60      -17.17     99.58 o 
  12 -10   4      176.99      -27.91     81.58 o 
  13 -10   4      273.58      287.01    115.41 o 
 -12  -9   4      230.89      112.25    116.12 o 
 -11  -9   4     2191.85     2197.23    197.47 o 
 -10  -9   4      126.92      247.90    107.46 o 
  -9  -9   4       18.74      134.60    159.40 o 
  -8  -9   4     1759.74     1633.87    113.08 o 
  -7  -9   4      174.39      178.68    105.58 o 
  -6  -9   4      227.24      246.83     54.88 o 
  -5  -9   4      449.27      607.49     57.66 o 
  -4  -9   4       59.71       90.18     33.70 o 
  -3  -9   4     6247.29     6525.03    140.73 o 
  -2  -9   4     1131.42     1316.19     52.59 o 
  -1  -9   4     3945.82     3945.43     84.52 o 
   0  -9   4     1864.57     1781.87     69.57 o 
   1  -9   4      176.84      142.89     37.96 o 
   2  -9   4     1147.21     1237.85     63.35 o 
   3  -9   4      103.19      114.32     43.16 o 
   4  -9   4     2289.27     2278.16     89.69 o 
   5  -9   4       65.00       74.44     62.78 o 
   6  -9   4     9907.99     9636.99    218.28 o 
   7  -9   4     1280.26     1297.08     90.96 o 
   8  -9   4     3083.63     2982.05    124.13 o 
   9  -9   4     1179.90     1156.23    109.44 o 
  10  -9   4      144.27      139.96     82.35 o 
  11  -9   4      419.63      323.04     93.09 o 
  12  -9   4        6.25      -68.72     68.72 o 
  13  -9   4       97.73      -16.14     85.38 o 
 -13  -8   4        2.79      171.20    286.67 o 
 -12  -8   4       42.85        8.62     78.09 o 
 -11  -8   4        2.94       34.37     83.93 o 
 -10  -8   4        0.12        4.78     66.10 o 
  -9  -8   4      120.50      207.62     74.71 o 
  -8  -8   4      214.08      218.13     86.68 o 
  -7  -8   4      116.88      108.55     51.80 o 
  -6  -8   4      996.01     1150.61     54.84 o 
  -5  -8   4      128.32      145.41     33.16 o 
  -4  -8   4     1305.98     1470.78     59.03 o 
  -3  -8   4     3124.52     3093.72    119.90 o 
  -2  -8   4    35415.26    36384.35    384.20 o 
  -1  -8   4     1330.79     1359.13     52.40 o 
   0  -8   4    34008.37    35098.68    463.27 o 
   1  -8   4    13883.97    14478.65    224.94 o 
   2  -8   4     1867.25     1932.30     80.62 o 
   3  -8   4     2451.04     2559.95     99.06 o 
   4  -8   4      608.85      561.03     59.21 o 
   5  -8   4       24.58       30.30     45.83 o 
   6  -8   4      145.27      113.39     48.93 o 
   7  -8   4     2757.48     2827.97    106.57 o 
   8  -8   4        9.96       15.30     52.22 o 
   9  -8   4       97.41      127.87     71.21 o 
  10  -8   4        1.89       -2.88     66.13 o 
  11  -8   4      470.48      461.88     95.84 o 
  12  -8   4       48.49      105.63    111.99 o 
  13  -8   4      156.56       81.75     84.10 o 
 -13  -7   4      140.39      137.23    116.22 o 
 -12  -7   4      376.90      360.44     93.95 o 
 -11  -7   4      126.89      302.22     96.86 o 
 -10  -7   4     1754.86     1648.49    126.43 o 
  -9  -7   4       50.51       71.54     65.23 o 
  -8  -7   4     7344.41     7355.96    178.13 o 
  -7  -7   4     3510.76     3373.46     97.94 o 
  -6  -7   4     3965.54     3557.26     93.78 o 
  -5  -7   4     1345.35     1482.33     81.53 o 
  -4  -7   4     3733.58     3721.70     77.88 o 
  -3  -7   4     3550.02     3928.78     97.18 o 
  -2  -7   4      290.24      302.79     29.26 o 
  -1  -7   4     9091.61     9465.37    126.38 o 
   0  -7   4    22581.13    22454.63    314.26 o 
   1  -7   4     1864.72     1847.22     65.54 o 
   2  -7   4        6.64       24.39     32.87 o 
   3  -7   4    21238.14    20434.68    299.35 o 
   4  -7   4       66.48       55.43     37.41 o 
   5  -7   4     1233.97     1273.49     74.55 o 
   6  -7   4    10533.40    10341.81    199.71 o 
   7  -7   4      334.78      378.93     66.23 o 
   8  -7   4     1185.55     1147.93    134.12 o 
   9  -7   4      122.10       70.12     68.23 o 
  10  -7   4      153.75      111.73     73.94 o 
  11  -7   4     1653.75     1534.87    128.15 o 
  12  -7   4       61.42       88.99     77.99 o 
  13  -7   4      575.68      477.23    104.54 o 
  14  -7   4      183.03      139.16     96.34 o 
 -14  -6   4      135.58      172.99    148.28 o 
 -13  -6   4      453.79      516.29    133.44 o 
 -12  -6   4     1287.82     1295.52    128.28 o 
 -11  -6   4      813.51      840.47    108.29 o 
 -10  -6   4        0.45       73.03     69.52 o 
  -9  -6   4      121.41      198.40     72.56 o 
  -8  -6   4     2545.47     2501.11     88.81 o 
  -7  -6   4      821.43      850.06     96.13 o 
  -6  -6   4      112.49      101.65     36.74 o 
  -5  -6   4     3789.80     3582.37     86.21 o 
  -4  -6   4     2006.68     2165.56     58.68 o 
  -3  -6   4    10509.15    10923.44    155.41 o 
  -2  -6   4      746.61      705.72     34.45 o 
  -1  -6   4    18016.79    18548.94    209.61 o 
   0  -6   4    30147.73    30670.97    393.74 o 
   1  -6   4    15895.39    15640.18    228.23 o 
   2  -6   4      920.43      907.67     51.10 o 
   3  -6   4      579.41      625.38     47.98 o 
   4  -6   4     1462.45     1793.08    118.07 o 
   5  -6   4     4349.71     4398.04    115.03 o 
   6  -6   4     1316.91     1261.70     95.98 o 
   7  -6   4      202.59      238.58     53.12 o 
   8  -6   4      213.26      157.36     53.70 o 
   9  -6   4     1400.72     1407.31    110.65 o 
  10  -6   4       23.53       44.81     69.10 o 
  11  -6   4      111.73       44.81     70.65 o 
  12  -6   4       87.60      186.48     84.87 o 
  13  -6   4      671.39      721.71    202.73 o 
  14  -6   4        0.75      -10.77     88.17 o 
 -14  -5   4        3.08       37.84    122.33 o 
 -13  -5   4        3.16       94.36     93.22 o 
 -12  -5   4     1342.52     1220.90    121.91 o 
 -11  -5   4      745.26      559.07     93.95 o 
 -10  -5   4      196.79      106.26     71.71 o 
  -9  -5   4      355.81      401.45     64.36 o 
  -8  -5   4      276.41      292.80     47.39 o 
  -7  -5   4     2468.64     2531.41    104.61 o 
  -6  -5   4      852.14      952.71     52.94 o 
  -5  -5   4     4413.60     4109.87     89.43 o 
  -4  -5   4       78.16      125.18     30.52 o 
  -3  -5   4     2377.76     2228.81     69.26 o 
  -2  -5   4      651.41      643.93     36.12 o 
  -1  -5   4    11090.05    12417.83    148.62 o 
   0  -5   4      718.66      739.01     34.77 o 
   1  -5   4      641.51      566.40     41.03 o 
   2  -5   4     6741.22     6980.36    127.25 o 
   3  -5   4      204.68      230.40     38.18 o 
   4  -5   4      563.32      564.09     49.28 o 
   5  -5   4     4321.19     4296.41    110.32 o 
   6  -5   4       68.94       57.25     42.67 o 
   7  -5   4     1928.87     1784.30     87.61 o 
   8  -5   4        2.21        7.68     49.05 o 
   9  -5   4      649.59      648.31     96.50 o 
  10  -5   4      165.76      229.15    139.64 o 
  11  -5   4      121.52       89.74     75.97 o 
  12  -5   4     1979.91     1802.42    138.79 o 
  13  -5   4      190.49      302.40     95.79 o 
  14  -5   4      748.32      752.42    118.70 o 
 -14  -4   4       39.86       69.41    100.23 o 
 -13  -4   4        0.68       15.21    151.99 o 
 -12  -4   4      413.71      482.98    113.25 o 
 -11  -4   4       23.00       59.10    120.04 o 
 -10  -4   4     1712.37     1790.55     99.21 o 
  -9  -4   4      219.99      285.36     59.86 o 
  -8  -4   4      952.58     1018.47     60.73 o 
  -7  -4   4     1471.90     1624.79     65.85 o 
  -6  -4   4      287.68      300.22     41.88 o 
  -5  -4   4       57.57       63.25     29.15 o 
  -4  -4   4      717.73      940.13     43.74 o 
  -3  -4   4    15210.04    14907.23    193.57 o 
  -2  -4   4     8447.49     8564.53    121.99 o 
  -1  -4   4    21199.67    21809.38    289.05 o 
   0  -4   4    34058.68    35061.14    358.52 o 
   1  -4   4     3884.77     3979.55     83.47 o 
   2  -4   4     2801.78     2944.14     76.54 o 
   3  -4   4      112.66      146.32     34.97 o 
   4  -4   4     9379.06     9633.98    168.63 o 
   5  -4   4     1730.38     1869.13     87.39 o 
   6  -4   4    12897.26    12592.70    219.53 o 
   7  -4   4       71.81       31.95     49.94 o 
   8  -4   4     1483.69     1454.03     85.56 o 
   9  -4   4       91.91       58.94     95.03 o 
  10  -4   4       74.68      100.38     99.25 o 
  11  -4   4      123.22      213.32     74.90 o 
  12  -4   4      608.53      707.99    201.83 o 
  13  -4   4      469.73      524.20    104.12 o 
  14  -4   4       82.89      113.06    189.06 o 
 -15  -3   4        7.63      163.11    148.28 o 
 -14  -3   4       36.86      129.82    103.09 o 
 -13  -3   4      398.29      698.85    245.90 o 
 -12  -3   4      331.56      282.69     94.01 o 
 -11  -3   4     1353.77     1318.64    108.01 o 
 -10  -3   4     2681.77     2737.90    115.75 o 
  -9  -3   4      107.60       81.95     49.07 o 
  -8  -3   4      101.49       70.68     45.07 o 
  -7  -3   4      147.36      101.13     34.89 o 
  -6  -3   4     2503.30     2719.75     74.06 o 
  -5  -3   4     8164.08     8106.90    130.08 o 
  -4  -3   4      298.19      343.89     41.98 o 
  -3  -3   4     5138.93     5020.45     86.02 o 
  -2  -3   4     6328.94     5918.84     91.06 o 
  -1  -3   4        5.50       29.40     22.12 o 
   0  -3   4      430.58      535.00     39.58 o 
   1  -3   4    22677.96    23475.15    306.93 o 
   2  -3   4    19480.05    19362.50    265.24 o 
   3  -3   4     3680.98     3310.77     83.89 o 
   4  -3   4      242.77      292.13     51.01 o 
   5  -3   4     4327.22     4058.27    103.27 o 
   6  -3   4        9.99      -12.79     38.26 o 
   7  -3   4       26.65       35.93     44.38 o 
   8  -3   4     1079.68     1072.75    100.65 o 
   9  -3   4        5.21      -55.65     55.65 o 
  10  -3   4      423.79      307.41    106.95 o 
  11  -3   4     1315.24     1429.39    117.03 o 
  12  -3   4      630.90      682.00    100.80 o 
  13  -3   4      131.83      150.15    102.73 o 
  14  -3   4      567.04      552.43    227.36 o 
 -15  -2   4       29.12      -24.71    130.98 o 
 -14  -2   4      157.47      303.61    263.20 o 
 -13  -2   4     1445.49     1336.30    155.17 o 
 -12  -2   4        4.19      -88.78     88.78 o 
 -11  -2   4      670.28      816.29    137.87 o 
 -10  -2   4     3242.41     3241.40    139.26 o 
  -9  -2   4        9.79      -21.09     53.14 o 
  -8  -2   4     1350.23     1051.50     80.31 o 
  -7  -2   4       49.05       18.82     29.40 o 
  -6  -2   4     1756.10     1829.17     58.50 o 
  -5  -2   4     4981.43     4958.29     91.67 o 
  -4  -2   4      141.20      126.90     25.54 o 
  -3  -2   4    19520.57    19773.87    238.28 o 
  -2  -2   4     1819.41     1890.86     51.87 o 
  -1  -2   4      277.36      307.15     19.71 o 
   0  -2   4     2275.94     2113.21     66.35 o 
   1  -2   4     4138.16     4143.22     79.80 o 
   2  -2   4    14311.60    16083.77    225.85 o 
   3  -2   4    20827.81    21103.27    291.70 o 
   4  -2   4     2011.63     2249.32    134.71 o 
   5  -2   4     5147.31     4855.29    113.73 o 
   6  -2   4      162.66      146.06     42.21 o 
   7  -2   4      657.62      675.67     66.70 o 
   8  -2   4     1010.68     1002.12     73.21 o 
   9  -2   4     1279.26     1272.17     84.78 o 
  10  -2   4      170.13      152.10     67.42 o 
  11  -2   4      343.16      381.70     84.70 o 
  12  -2   4        5.45      -81.35     81.35 o 
  13  -2   4       26.34      -17.09     92.89 o 
  14  -2   4      140.58      144.87    191.53 o 
 -15  -1   4      577.36      530.59    138.26 o 
 -14  -1   4       40.81       47.35     95.94 o 
 -13  -1   4       40.10        2.91     62.95 o 
 -12  -1   4      233.59      231.70     75.14 o 
 -11  -1   4       45.65       18.10     58.37 o 
 -10  -1   4      258.00      232.39     68.09 o 
  -9  -1   4      312.40      211.75     61.97 o 
  -8  -1   4       64.12       83.16     50.12 o 
  -7  -1   4     1708.46     1693.44     61.48 o 
  -6  -1   4      632.72      693.82     59.73 o 
  -5  -1   4     1205.42     1072.63     64.83 o 
  -4  -1   4      361.30      391.87     44.16 o 
  -3  -1   4     2088.66     2160.28     92.54 o 
  -2  -1   4     5589.12     5553.44    127.24 o 
  -1  -1   4      267.41      282.86     27.22 o 
   0  -1   4     8439.20     9072.96    130.03 o 
   1  -1   4   100609.04   103744.24   1007.30 o 
   2  -1   4     1495.58     1709.05     48.52 o 
   3  -1   4     2355.16     2447.31     62.54 o 
   4  -1   4     8210.64     7995.13    131.02 o 
   5  -1   4      969.91      934.36     50.52 o 
   6  -1   4      877.11      885.93     54.92 o 
   7  -1   4      344.61      408.88     55.34 o 
   8  -1   4      445.25      508.92     61.52 o 
   9  -1   4      471.85      435.77     64.16 o 
  10  -1   4       40.84       35.31     60.84 o 
  11  -1   4       10.11       42.01    123.57 o 
  12  -1   4      414.34      585.94    139.63 o 
  13  -1   4      547.75      479.02    123.92 o 
 -15   0   4      711.71      682.10    143.69 o 
 -14   0   4       56.75       67.97     77.71 o 
 -13   0   4       51.78      146.53     74.91 o 
 -12   0   4      159.89      134.83    101.03 o 
 -11   0   4      186.72      280.07     77.28 o 
 -10   0   4     1491.52     1390.06    102.25 o 
  -9   0   4     5107.49     4732.15    157.00 o 
  -8   0   4      288.28      335.02     61.01 o 
  -7   0   4    26625.58    25938.63    520.74 o 
  -6   0   4      314.79      259.95     49.44 o 
  -5   0   4      148.16      142.98     41.99 o 
  -4   0   4     1806.32     1796.63     74.01 o 
  -3   0   4      368.72      328.46     40.15 o 
  -2   0   4      711.92      768.74     41.39 o 
  -1   0   4    13181.14    14562.60    226.75 o 
   0   0   4     4833.23     5193.50     94.88 o 
   1   0   4    15411.25    15610.08    188.59 o 
   2   0   4     2137.36     2360.89     56.37 o 
   3   0   4      372.73      431.30     36.95 o 
   4   0   4    14239.08    13923.91    193.88 o 
   5   0   4     3968.31     3543.69     86.88 o 
   6   0   4      477.55      493.96     46.19 o 
   7   0   4     2885.03     2876.60     91.24 o 
   8   0   4      119.53      102.30     47.49 o 
   9   0   4      573.32      734.15     71.13 o 
  10   0   4      150.64      116.41    150.75 o 
  11   0   4       61.48      151.57     96.69 o 
  12   0   4      648.34      725.97    130.18 o 
  13   0   4        7.34      162.90    137.16 o 
 -15   1   4      835.69      905.74    119.06 o 
 -14   1   4       63.35        3.76     80.11 o 
 -13   1   4      368.90      359.20    109.71 o 
 -12   1   4      107.47       58.48     66.75 o 
 -11   1   4     5179.11     4675.81    172.32 o 
 -10   1   4       14.45       23.27     82.37 o 
  -9   1   4      730.91      845.24     94.35 o 
  -8   1   4     7969.82     7837.92    231.57 o 
  -7   1   4      126.16      146.97     48.49 o 
  -6   1   4     1041.55      848.34     74.72 o 
  -5   1   4     1706.70     1774.00     79.60 o 
  -4   1   4    30730.81    30180.59    461.06 o 
  -3   1   4    47972.00    46565.58    647.42 o 
  -2   1   4    56244.23    56768.33    802.38 o 
  -1   1   4    35475.06    36801.09    530.62 o 
   0   1   4     4070.20     4081.55     91.65 o 
   1   1   4    10246.04     9899.04    144.28 o 
   2   1   4     1340.69     1448.50     54.93 o 
   3   1   4      331.86      380.83     32.72 o 
   4   1   4     6172.88     6261.48    113.04 o 
   5   1   4    10633.89    10522.74    166.28 o 
   6   1   4     4768.12     4838.68    109.55 o 
   7   1   4      650.38      670.33     56.50 o 
   8   1   4     1019.63      970.14     67.33 o 
   9   1   4      218.68      173.11     62.12 o 
  10   1   4      263.86      306.61    165.97 o 
  11   1   4       40.85      -26.47     80.91 o 
  12   1   4     1962.37     2006.63    250.84 o 
  13   1   4      287.43      456.85    124.94 o 
 -15   2   4      198.77      263.78     92.97 o 
 -14   2   4      220.22      378.70     95.53 o 
 -13   2   4      757.51      808.83    107.26 o 
 -12   2   4     1047.28     1176.21    110.01 o 
 -11   2   4      236.05      111.93    101.52 o 
 -10   2   4     5460.66     5338.25    178.89 o 
  -9   2   4      333.21      256.19     66.73 o 
  -8   2   4      939.34      805.55     77.61 o 
  -7   2   4     1000.30      845.23     78.64 o 
  -6   2   4     1196.00     1193.67     74.99 o 
  -5   2   4     8097.43     9022.33    267.84 o 
  -4   2   4     2550.88     2317.55     63.40 o 
  -3   2   4    34350.48    33807.24    526.50 o 
  -2   2   4       21.80       43.66     32.17 o 
  -1   2   4    14495.70    14582.28    237.45 o 
   0   2   4     2938.58     2873.30     76.22 o 
   1   2   4      930.94     1012.67     38.04 o 
   2   2   4     3152.71     3216.51     82.40 o 
   3   2   4       55.66       46.90     24.86 o 
   4   2   4    10103.44     9962.02    175.72 o 
   5   2   4      234.88      321.61     39.16 o 
   6   2   4     4236.59     4072.39    100.21 o 
   7   2   4       84.44      145.81     44.14 o 
   8   2   4     3920.99     3861.09    135.09 o 
   9   2   4       34.86      -35.47     53.91 o 
  10   2   4       16.48      -37.11     89.13 o 
  11   2   4      210.62      215.96     82.54 o 
  12   2   4      498.39      799.06    206.36 o 
  13   2   4     1451.44     1596.29    171.71 o 
 -15   3   4      136.59      156.63     90.83 o 
 -14   3   4       38.47       33.86     76.25 o 
 -13   3   4       34.18      -35.65     69.69 o 
 -12   3   4       68.87      104.90     71.44 o 
 -11   3   4      684.20      483.65     94.19 o 
 -10   3   4      149.67       83.00     67.67 o 
  -9   3   4      337.08      338.34     76.84 o 
  -8   3   4       25.44      -46.68     46.68 o 
  -7   3   4     3911.58     3709.29    150.32 o 
  -6   3   4       77.97       71.58     47.44 o 
  -5   3   4      678.83      685.45     43.76 o 
  -4   3   4    14087.88    15279.17    225.34 o 
  -3   3   4      237.14      193.29     31.80 o 
  -2   3   4     4672.43     4836.18    150.24 o 
  -1   3   4     1401.22     1307.47     59.01 o 
   0   3   4      389.28      393.56     36.93 o 
   1   3   4      277.48      283.69     23.66 o 
   2   3   4      460.97      511.81     30.23 o 
   3   3   4     3734.43     4085.93     86.68 o 
   4   3   4      293.44      370.55     44.99 o 
   5   3   4     3851.26     3815.03    126.21 o 
   6   3   4     1395.58     1496.83     83.60 o 
   7   3   4     1260.96     1346.21     88.19 o 
   8   3   4      138.52      168.05     63.85 o 
   9   3   4      215.68      212.89     67.69 o 
  10   3   4       41.01       97.59     70.17 o 
  11   3   4      376.15      297.53    138.99 o 
  12   3   4      495.16      671.94    110.93 o 
  13   3   4      236.40      345.26    294.09 o 
 -15   4   4       41.52      -24.05    108.19 o 
 -14   4   4        0.10        8.45     77.36 o 
 -13   4   4      544.23      619.52    102.86 o 
 -12   4   4        0.44      -47.08    110.70 o 
 -11   4   4     1340.57     1137.72    108.78 o 
 -10   4   4        5.44      101.11     66.28 o 
  -9   4   4     4803.62     4550.38    220.92 o 
  -8   4   4     2695.70     2550.66    118.05 o 
  -7   4   4     4402.11     4320.12    160.24 o 
  -6   4   4      563.09      835.27    110.22 o 
  -5   4   4       33.08       89.70     33.74 o 
  -4   4   4       59.12       27.39     31.23 o 
  -3   4   4      154.76       74.94     29.93 o 
  -2   4   4      158.37      238.82     69.10 o 
  -1   4   4      894.84      770.77     61.68 o 
   0   4   4       12.65      -12.74     31.95 o 
   1   4   4      402.92      467.00     24.95 o 
   2   4   4     1224.24     1194.29     64.76 o 
   3   4   4      207.60      155.07     45.45 o 
   4   4   4       58.61       44.17     25.06 o 
   5   4   4     2223.75     2042.62     89.23 o 
   6   4   4     2483.63     2652.33    106.08 o 
   7   4   4      130.46      113.95     57.57 o 
   8   4   4        3.08       13.68     55.46 o 
   9   4   4      186.93      182.86     92.74 o 
  10   4   4     1492.26     1651.61    128.80 o 
  11   4   4       52.19      128.94     78.33 o 
  12   4   4       58.57       38.86     81.49 o 
 -15   5   4      630.15      722.75    230.35 o 
 -14   5   4       44.83      -54.27     73.50 o 
 -13   5   4      328.30      213.60     88.70 o 
 -12   5   4      391.87      430.34     93.80 o 
 -11   5   4     1365.92     1530.12    127.65 o 
 -10   5   4      745.14      754.27     92.44 o 
  -9   5   4     1549.96     1287.38    101.54 o 
  -8   5   4      993.84      929.29     86.84 o 
  -7   5   4      710.06      808.94     54.76 o 
  -6   5   4     1013.42      883.88     46.64 o 
  -5   5   4       97.78      101.18     35.67 o 
  -4   5   4     3613.29     3992.49     97.17 o 
  -3   5   4     1439.52     1352.11     57.53 o 
  -2   5   4     2242.90     2260.27     85.37 o 
  -1   5   4       52.94       39.29     34.59 o 
   0   5   4     4178.75     4634.86    111.06 o 
   1   5   4      323.01      303.98     67.96 o 
   2   5   4      118.27      125.97     40.88 o 
   3   5   4      742.47      882.74     65.60 o 
   4   5   4     3609.11     3741.50    123.27 o 
   5   5   4       79.46        5.81     51.72 o 
   6   5   4     1453.74     1408.08     87.13 o 
   7   5   4     1766.32     1866.24    101.45 o 
   8   5   4      639.34      607.76     76.87 o 
   9   5   4       10.38       24.41     60.08 o 
  10   5   4      206.92      259.51    128.74 o 
  11   5   4        0.60      131.60    135.92 o 
  12   5   4        5.79       -1.18    155.69 o 
 -15   6   4        7.50       -3.30    118.62 o 
 -14   6   4      263.91      316.04     93.02 o 
 -13   6   4      435.75      568.74    104.53 o 
 -12   6   4      954.12      985.81    121.10 o 
 -11   6   4      722.23      826.46    109.17 o 
 -10   6   4      168.82      206.78     73.45 o 
  -9   6   4      296.44      462.04     93.76 o 
  -8   6   4       39.22       42.79     58.58 o 
  -7   6   4        6.86       60.42     38.95 o 
  -6   6   4     2320.39     2255.58     77.28 o 
  -5   6   4       40.87       20.58     40.18 o 
  -4   6   4     1400.08     1188.35     60.28 o 
  -3   6   4      382.39      380.10     40.15 o 
  -2   6   4     2122.37     2218.45     87.00 o 
  -1   6   4     4193.80     4178.96    114.24 o 
   0   6   4     5923.05     6028.17    205.77 o 
   1   6   4       45.07       82.70     59.81 o 
   2   6   4     2987.11     3352.26    156.39 o 
   3   6   4     1201.84     1343.85     77.29 o 
   4   6   4      223.03      244.47     56.59 o 
   5   6   4      898.16      839.46     83.83 o 
   6   6   4     1492.73     1454.50    115.22 o 
   7   6   4        2.22       32.89     70.10 o 
   8   6   4        3.68      102.46     73.65 o 
   9   6   4      366.15      408.74     96.26 o 
  10   6   4      522.00      538.09    131.03 o 
  11   6   4       46.59      103.58    101.95 o 
  12   6   4      332.83      632.66    200.18 o 
 -15   7   4      119.21      -74.14    121.09 o 
 -14   7   4      265.72      333.97    100.53 o 
 -13   7   4       38.61       40.01    102.41 o 
 -12   7   4     3284.10     3448.68    309.03 o 
 -11   7   4       19.21      -43.92     60.11 o 
 -10   7   4       72.92      -35.80     65.26 o 
  -9   7   4      115.29       70.65     99.26 o 
  -8   7   4       75.34       21.32    101.57 o 
  -7   7   4        0.85       -0.74     39.39 o 
  -6   7   4        2.62      -17.91     32.25 o 
  -5   7   4     2392.71     2351.62    105.17 o 
  -4   7   4     3748.53     3796.79    108.56 o 
  -3   7   4     1150.52     1253.99     58.52 o 
  -2   7   4      126.37      142.47     46.17 o 
  -1   7   4      586.44      652.76     56.63 o 
   0   7   4      295.22      276.92     40.93 o 
   1   7   4      738.13      831.95     96.97 o 
   2   7   4      991.44     1086.57    109.21 o 
   3   7   4     1036.45     1066.94    113.43 o 
   4   7   4     5493.62     5101.09    213.17 o 
   5   7   4     7105.24     7060.49    214.91 o 
   6   7   4     3109.08     2964.86    168.51 o 
   7   7   4      130.19      142.37     77.99 o 
   8   7   4     1801.61     1833.47    148.01 o 
   9   7   4      422.29      249.48     89.74 o 
  10   7   4      138.80      110.44    158.16 o 
  11   7   4      112.33      225.52    113.43 o 
 -14   8   4       88.81       -5.63     89.29 o 
 -13   8   4        9.90       11.15     75.66 o 
 -12   8   4      462.81      399.76     90.55 o 
 -11   8   4       75.86       12.58     70.38 o 
 -10   8   4       38.72       37.27     65.00 o 
  -9   8   4        4.34       23.55     60.81 o 
  -8   8   4      107.26      107.12     63.11 o 
  -7   8   4      254.34      284.87     52.47 o 
  -6   8   4        8.13      -33.90     33.90 o 
  -5   8   4       10.13        5.50     33.91 o 
  -4   8   4      225.39      390.70     74.13 o 
  -3   8   4    10780.15    10707.30    260.02 o 
  -2   8   4     2068.39     1970.39     90.59 o 
  -1   8   4     6437.17     6484.47    160.64 o 
   0   8   4     2140.10     2292.38    299.03 o 
   1   8   4       42.42       33.66     74.14 o 
   2   8   4      454.99      512.13     98.85 o 
   3   8   4      992.53      984.51    123.57 o 
   4   8   4     4442.34     4060.82    200.04 o 
   5   8   4      140.99      107.84    159.40 o 
   6   8   4        0.57      -11.11    116.21 o 
   7   8   4        0.18       28.07     72.97 o 
   8   8   4      328.61      332.53    148.21 o 
   9   8   4      553.19      649.14    104.76 o 
  10   8   4      103.19       29.57    145.81 o 
  11   8   4      233.46      345.99    195.23 o 
 -14   9   4      131.88      108.22     91.32 o 
 -13   9   4      397.14      414.47    101.59 o 
 -12   9   4      330.16      238.17     91.60 o 
 -11   9   4     1013.93     1088.21    236.11 o 
 -10   9   4      132.20       41.93    105.45 o 
  -9   9   4      269.60      423.94     84.20 o 
  -8   9   4     1774.42     1524.67    106.44 o 
  -7   9   4      303.48      306.98     75.98 o 
  -6   9   4      893.47      849.39     58.17 o 
  -5   9   4        7.39       43.42     55.41 o 
  -4   9   4     3579.79     3652.66    143.28 o 
  -3   9   4     1099.58     1208.42     84.70 o 
  -2   9   4      930.58     1031.88     77.34 o 
  -1   9   4     1128.28     1203.05     78.07 o 
   0   9   4     1726.25     1577.16    131.72 o 
   1   9   4     1473.21     1397.27    147.04 o 
   2   9   4     2155.67     2291.94    226.13 o 
   3   9   4     3927.80     3930.75    199.21 o 
   4   9   4      483.43      419.85    111.21 o 
   5   9   4     3291.06     2920.59    186.98 o 
   6   9   4       14.73       -1.64     68.48 o 
   7   9   4     2197.13     1913.38    140.13 o 
   8   9   4       10.46      -14.79    103.68 o 
   9   9   4       27.79       91.92    103.21 o 
  10   9   4       57.83      287.90    124.86 o 
 -14  10   4      106.59       29.66    128.51 o 
 -13  10   4      370.71      405.11    103.18 o 
 -12  10   4       25.26      -76.52     76.52 o 
 -11  10   4       59.90      -67.57     67.57 o 
 -10  10   4      331.35      311.06    125.31 o 
  -9  10   4     1156.35     1181.24    104.23 o 
  -8  10   4      624.54      480.19    112.15 o 
  -7  10   4       14.47       66.46     82.30 o 
  -6  10   4     2769.33     2939.96    156.59 o 
  -5  10   4     2176.30     2247.15    144.87 o 
  -4  10   4     1480.26     1376.52     96.07 o 
  -3  10   4    11388.47    11402.78    255.19 o 
  -2  10   4      938.69     1010.43     89.04 o 
  -1  10   4     4245.69     4131.45    201.60 o 
   0  10   4      229.17      273.14    144.57 o 
   1  10   4        3.87       -9.36     73.52 o 
   2  10   4       17.57       -5.10     78.97 o 
   3  10   4      389.46      473.56    106.60 o 
   4  10   4       62.12        3.49    145.81 o 
   5  10   4      171.77       38.75    119.86 o 
   6  10   4        6.40        5.89     72.04 o 
   7  10   4      104.13      221.49     86.03 o 
   8  10   4       15.43       58.83     82.59 o 
   9  10   4       42.88       47.83     80.38 o 
 -13  11   4      170.03       78.25    107.96 o 
 -12  11   4     1436.54     1475.09    231.07 o 
 -11  11   4      524.06      523.36    132.57 o 
 -10  11   4       58.70       23.30     96.38 o 
  -9  11   4     2743.71     2563.49    187.58 o 
  -8  11   4       50.99      -36.25    107.50 o 
  -7  11   4       40.77       -3.93    114.92 o 
  -6  11   4      687.18      653.74     83.58 o 
  -5  11   4      293.22      291.58     72.48 o 
  -4  11   4      866.92      882.21     85.97 o 
  -3  11   4      308.89      359.57     68.62 o 
  -2  11   4     1799.31     1815.05    149.46 o 
  -1  11   4        6.46       76.44     87.61 o 
   0  11   4       11.17      -36.57     75.31 o 
   1  11   4      503.14      458.05    109.12 o 
   2  11   4     1291.65     1168.92    160.64 o 
   3  11   4      125.11      -35.49     79.38 o 
   4  11   4     1242.10     1272.66    175.46 o 
   5  11   4        6.33      -32.13     87.37 o 
   6  11   4      335.30      371.94     91.95 o 
   7  11   4      323.74      423.25     99.86 o 
   8  11   4      556.82      476.68    145.69 o 
   9  11   4       17.43       93.91    168.05 o 
 -12  12   4        5.55     -153.22    153.22 o 
 -11  12   4        6.37       96.12    110.61 o 
 -10  12   4       23.73      -38.87    184.11 o 
  -9  12   4      469.00      651.89    132.40 o 
  -8  12   4      300.30      218.47     98.70 o 
  -7  12   4      842.39      854.52    124.55 o 
  -6  12   4      343.18      289.22     76.98 o 
  -5  12   4      823.52      876.81    144.92 o 
  -4  12   4     1030.98     1129.15    135.92 o 
  -3  12   4      220.11      191.16     92.01 o 
  -2  12   4     2732.51     3070.66    200.18 o 
  -1  12   4      405.16      546.70    109.85 o 
   0  12   4      483.31      557.20    115.18 o 
   1  12   4      690.53      655.96    117.08 o 
   2  12   4      497.21      361.58    103.96 o 
   3  12   4      552.70      424.99    114.37 o 
   4  12   4      103.63      -29.75     92.67 o 
   5  12   4      180.65      282.40    386.76 o 
   6  12   4      763.44      895.83    120.75 o 
   7  12   4      148.15      193.60     93.74 o 
   8  12   4      232.77      108.55    113.22 o 
 -12  13   4      280.82      169.14    123.79 o 
 -11  13   4      470.16      329.91    137.13 o 
 -10  13   4     1080.12     1100.67    158.54 o 
  -9  13   4      107.74      202.76    104.28 o 
  -8  13   4     1223.22     1220.70    212.53 o 
  -7  13   4        0.55      -24.04     78.55 o 
  -6  13   4       15.51      -93.85    125.81 o 
  -5  13   4      198.79      155.41     87.69 o 
  -4  13   4      855.21      951.04    212.53 o 
  -3  13   4      114.65       97.40     85.03 o 
  -2  13   4      132.97       46.63     90.00 o 
  -1  13   4      353.95      444.37    112.14 o 
   0  13   4     1307.12     1230.97    147.43 o 
   1  13   4        1.63       47.79     87.61 o 
   2  13   4        2.27      -83.01     83.01 o 
   3  13   4     1030.10      822.11    135.22 o 
   4  13   4      156.87       92.87     99.19 o 
   5  13   4     1272.95     1077.39    158.08 o 
   6  13   4      185.56      128.94     91.60 o 
   7  13   4      260.90      307.88    208.83 o 
 -11  14   4      290.81     -184.33    207.59 o 
 -10  14   4        4.70       -9.77    102.91 o 
  -9  14   4      202.26       53.28    109.97 o 
  -8  14   4      516.89      621.32    132.28 o 
  -7  14   4       49.36       -6.88     91.88 o 
  -6  14   4        1.43       60.56    101.32 o 
  -5  14   4     1206.93     1135.23    275.55 o 
  -4  14   4      158.45       76.98     97.23 o 
  -3  14   4     1163.88     1267.80    152.30 o 
  -2  14   4      167.13      254.21    108.71 o 
  -1  14   4      256.02      368.81    109.85 o 
   0  14   4       11.26       52.74     92.17 o 
   1  14   4      533.74      369.56    112.58 o 
   2  14   4        1.22      106.72     96.70 o 
   3  14   4     1319.70     1454.40    169.07 o 
   4  14   4      770.99      576.17    132.81 o 
   5  14   4      299.83      332.01    119.69 o 
   6  14   4       43.19      116.15    148.28 o 
 -10  15   4       12.09      -12.36    118.62 o 
  -9  15   4      107.88       41.89    100.54 o 
  -8  15   4       20.55      -78.55     97.94 o 
  -7  15   4       14.36     -148.28    148.28 o 
  -6  15   4      320.68      392.45    121.11 o 
  -5  15   4       11.65      162.11    102.37 o 
  -4  15   4       57.34      129.72    106.29 o 
  -3  15   4       29.34      -14.21    103.80 o 
  -2  15   4      153.67      307.61    116.38 o 
  -1  15   4        4.33      -82.49     82.49 o 
   0  15   4      188.97      -62.58     92.17 o 
   1  15   4       46.68      -57.59    171.76 o 
   2  15   4        9.15      -24.24     89.62 o 
   3  15   4       64.93      172.30    106.55 o 
   4  15   4       13.73       46.26    108.96 o 
   5  15   4      112.48      224.89    175.46 o 
  -8  16   4      531.66      306.44    212.53 o 
  -7  16   4        0.25       24.71    185.35 o 
  -6  16   4      129.98       29.27    108.01 o 
  -5  16   4       14.23      -26.74     93.80 o 
  -4  16   4        0.59      165.64    112.78 o 
  -3  16   4       67.67      115.44    126.04 o 
  -2  16   4       18.62      246.69    116.15 o 
  -1  16   4        0.25      -42.67     97.34 o 
   0  16   4       93.32       41.49     94.65 o 
   1  16   4       94.51      212.48    171.76 o 
   2  16   4      293.91      488.87    127.04 o 
   3  16   4       79.18     -130.98    130.98 o 
  -6  17   4      141.21       35.61    119.86 o 
  -5  17   4      728.09      849.40    152.99 o 
  -4  17   4      146.36      324.40    121.67 o 
  -3  17   4      436.77      292.53    127.24 o 
  -2  17   4     2043.92     2244.06    205.09 o 
  -1  17   4      179.99       14.00    213.77 o 
   0  17   4      130.55      102.59    105.09 o 
   1  17   4      126.43      289.14    158.16 o 
  -4  18   4       35.26       64.25    145.81 o 
  -3  18   4      329.83      415.18    180.41 o 
  -2 -20   5      197.87      251.94    124.80 o 
  -1 -20   5        4.48      -81.93    102.70 o 
   0 -20   5       12.85      -44.03    104.42 o 
   1 -20   5       69.85       76.74    115.96 o 
   2 -20   5      278.86      187.54    180.41 o 
   3 -20   5       59.03      128.24    119.22 o 
   4 -20   5      194.57      209.10    126.28 o 
   5 -20   5      292.74      272.39    132.24 o 
  -4 -19   5      655.80      370.70    180.41 o 
  -3 -19   5      107.48      148.75     87.89 o 
  -2 -19   5       10.63       82.58    100.55 o 
  -1 -19   5      113.68      119.06    111.01 o 
   0 -19   5       81.64      -94.32     94.32 o 
   1 -19   5      648.92      586.38    141.42 o 
   2 -19   5     1350.06     1412.67    174.72 o 
   3 -19   5      831.34      920.06    155.52 o 
   4 -19   5      441.45      363.28    126.25 o 
   5 -19   5       16.24     -106.27    106.27 o 
   6 -19   5      172.11      229.04     92.02 o 
   7 -19   5       82.03      123.88     95.99 o 
  -6 -18   5       11.88       69.20    155.69 o 
  -5 -18   5      279.13      173.43    185.35 o 
  -4 -18   5     1275.96     1304.78    168.46 o 
  -3 -18   5       36.60      -15.79     77.91 o 
  -2 -18   5      150.20      215.50    111.01 o 
  -1 -18   5      290.46      338.81    117.95 o 
   0 -18   5      181.91       69.03    103.09 o 
   1 -18   5        0.01       13.07    105.71 o 
   2 -18   5     2122.98     2020.27    187.86 o 
   3 -18   5       14.47      -60.23     93.16 o 
   4 -18   5       60.82       21.82    100.63 o 
   5 -18   5       15.40      -67.82     73.95 o 
   6 -18   5       25.28       10.94     77.53 o 
   7 -18   5      520.69      688.12    113.27 o 
   8 -18   5        6.99     -116.72    130.98 o 
  -7 -17   5       35.95       29.66    145.81 o 
  -6 -17   5      428.67      420.06    105.41 o 
  -5 -17   5      217.48      305.75    115.29 o 
  -4 -17   5        0.59       29.36     81.57 o 
  -3 -17   5       34.19      -77.86     85.85 o 
  -2 -17   5       44.86       82.57     94.94 o 
  -1 -17   5      304.85      270.09    106.83 o 
   0 -17   5       62.43      -67.39     90.82 o 
   1 -17   5      629.98      686.36    132.67 o 
   2 -17   5      478.69      322.08    117.48 o 
   3 -17   5      557.11      508.25    127.37 o 
   4 -17   5      299.64      142.32     76.89 o 
   5 -17   5      687.55      656.43    103.19 o 
   6 -17   5        5.26      -77.16     77.16 o 
   7 -17   5        0.67      -20.33     77.86 o 
   8 -17   5      595.46      706.12    142.78 o 
   9 -17   5       15.29       23.20    106.83 o 
  -8 -16   5      201.88      178.59     96.64 o 
  -7 -16   5       31.24      -26.90     80.55 o 
  -6 -16   5      373.81      369.81     97.97 o 
  -5 -16   5     1951.16     1634.13    169.29 o 
  -4 -16   5        7.51       42.68     93.18 o 
  -3 -16   5     5727.78     5193.37    252.47 o 
  -2 -16   5      193.51      123.57    128.51 o 
  -1 -16   5       10.16       30.32     84.09 o 
   0 -16   5      194.76      137.72     94.93 o 
   1 -16   5       75.63      118.56    118.62 o 
   2 -16   5       49.20      -55.91     61.55 o 
   3 -16   5      151.92      139.73     75.65 o 
   4 -16   5       64.04      183.12     78.70 o 
   5 -16   5       78.48      202.44     77.13 o 
   6 -16   5        0.33      -70.48     70.48 o 
   7 -16   5     1203.51     1334.69    122.12 o 
   8 -16   5      543.69      446.80    125.28 o 
   9 -16   5      685.43      403.63    129.45 o 
  10 -16   5     1136.51     1279.68    179.36 o 
  -9 -15   5        2.28      113.68    138.39 o 
  -8 -15   5       17.63       29.89     80.32 o 
  -7 -15   5        6.40       13.64     77.04 o 
  -6 -15   5        7.56      -39.36     70.88 o 
  -5 -15   5       76.91       90.36     81.88 o 
  -4 -15   5      587.18      520.69    117.08 o 
  -3 -15   5      130.71      150.66    121.09 o 
  -2 -15   5     1153.70     1040.80    136.27 o 
  -1 -15   5     1314.65     1131.60    184.11 o 
   0 -15   5      389.01      532.19    113.59 o 
   1 -15   5      128.64      192.94     71.15 o 
   2 -15   5     2430.10     2320.60    130.79 o 
   3 -15   5        7.60       78.16     67.43 o 
   4 -15   5       14.98       67.27     67.80 o 
   5 -15   5     1079.86     1108.72    108.68 o 
   6 -15   5      333.70      401.05     86.15 o 
   7 -15   5      819.91      925.10    105.89 o 
   8 -15   5      134.92      -81.33    105.03 o 
   9 -15   5      295.95      168.57    160.64 o 
  10 -15   5      335.26      336.90    185.35 o 
  -9 -14   5      104.13      130.70     90.48 o 
  -8 -14   5      922.63      960.70    122.34 o 
  -7 -14   5       24.39      167.55     83.00 o 
  -6 -14   5     1966.30     2211.71    147.91 o 
  -5 -14   5      169.67       92.90     91.21 o 
  -4 -14   5     6205.27     5560.73    381.82 o 
  -3 -14   5      396.26      269.57    100.47 o 
  -2 -14   5     2994.78     3235.30    195.23 o 
  -1 -14   5       33.02      -12.16    159.40 o 
   0 -14   5      211.88      166.88     64.30 o 
   1 -14   5     2030.50     2019.22    119.11 o 
   2 -14   5        0.28       44.93     63.95 o 
   3 -14   5        4.76       53.43     61.91 o 
   4 -14   5     2572.64     2676.02    137.79 o 
   5 -14   5      131.74      190.42     71.52 o 
   6 -14   5       50.74       96.38     87.37 o 
   7 -14   5       18.58       38.39     69.59 o 
   8 -14   5      488.80      593.24     96.39 o 
   9 -14   5      150.37      131.15     82.40 o 
  10 -14   5      334.59      393.40     99.72 o 
  11 -14   5        0.11      -80.05     80.05 o 
 -10 -13   5      235.54      271.38    161.87 o 
  -9 -13   5        6.94       74.51     82.96 o 
  -8 -13   5      766.01      828.65    113.40 o 
  -7 -13   5     1920.32     1858.30    216.14 o 
  -6 -13   5       23.77      -63.33     63.33 o 
  -5 -13   5       38.16      126.43     89.07 o 
  -4 -13   5     2012.92     2000.55    158.76 o 
  -3 -13   5       26.45      -54.45    109.97 o 
  -2 -13   5     2052.98     1890.31    147.59 o 
  -1 -13   5        4.05      -50.31     50.31 o 
   0 -13   5      653.59      612.35     76.37 o 
   1 -13   5       86.79      214.67     86.13 o 
   2 -13   5      266.02      214.42    112.56 o 
   3 -13   5     2470.04     2597.51    131.02 o 
   4 -13   5     1115.01      969.36     95.72 o 
   5 -13   5     7058.67     7148.12    211.51 o 
   6 -13   5      995.53     1043.61     84.07 o 
   7 -13   5     3614.32     3899.25    137.68 o 
   8 -13   5      558.36      627.97     78.76 o 
   9 -13   5      723.82      577.69     96.95 o 
  10 -13   5       11.99      -10.58     78.84 o 
  11 -13   5      130.38      178.02    140.36 o 
  12 -13   5      102.85      -86.50    130.98 o 
 -11 -12   5       11.55      109.99    201.41 o 
 -10 -12   5      454.87      570.44    138.72 o 
  -9 -12   5      271.51      314.37    118.48 o 
  -8 -12   5       28.10      155.82     77.09 o 
  -7 -12   5     2954.67     3008.15    161.76 o 
  -6 -12   5     1065.52      946.72     88.65 o 
  -5 -12   5     3134.17     2685.06    171.01 o 
  -4 -12   5      219.39      244.09     89.37 o 
  -3 -12   5     6066.23     6387.34    240.05 o 
  -2 -12   5     1982.84     1901.67    212.32 o 
  -1 -12   5      957.08      871.65     79.31 o 
   0 -12   5      196.03      229.74     62.36 o 
   1 -12   5     3251.96     3261.83    130.61 o 
   2 -12   5       13.56      -11.26     63.82 o 
   3 -12   5      769.68      819.74    109.15 o 
   4 -12   5       68.73      119.33     52.42 o 
   5 -12   5       55.44       59.18     53.81 o 
   6 -12   5       50.71       18.79     51.65 o 
   7 -12   5      158.78      196.98     61.81 o 
   8 -12   5      271.04      262.62     66.02 o 
   9 -12   5      190.05      124.60    149.46 o 
  10 -12   5      873.62      935.94    183.32 o 
  11 -12   5      444.28      613.17    106.55 o 
  12 -12   5        5.42      -86.38     86.38 o 
 -11 -11   5     1609.97     1453.46    181.51 o 
 -10 -11   5      129.99      182.05    109.12 o 
  -9 -11   5      170.99      210.65    105.45 o 
  -8 -11   5      379.89      294.49     84.01 o 
  -7 -11   5       32.76       49.93     67.59 o 
  -6 -11   5     1149.31     1087.36     89.25 o 
  -5 -11   5      190.26      201.63    113.68 o 
  -4 -11   5     4418.00     3962.86    332.39 o 
  -3 -11   5      407.05      395.88     95.64 o 
  -2 -11   5      128.79      122.19     66.73 o 
  -1 -11   5      688.21      593.90     69.50 o 
   0 -11   5    10166.00    10452.61    190.82 o 
   1 -11   5     2685.58     2632.66     92.33 o 
   2 -11   5     3596.76     3706.92    111.42 o 
   3 -11   5     3112.56     3047.27    134.16 o 
   4 -11   5      847.80      798.08     69.54 o 
   5 -11   5      196.36      142.50     53.61 o 
   6 -11   5      436.95      439.80     86.30 o 
   7 -11   5     1670.15     1757.01     98.87 o 
   8 -11   5     2154.37     2110.51    109.00 o 
   9 -11   5       89.34        0.73     68.06 o 
  10 -11   5     1633.10     2079.21    141.65 o 
  11 -11   5      659.50      680.34    112.26 o 
  12 -11   5        1.94       -8.21    113.19 o 
 -12 -10   5      826.88      572.98    149.40 o 
 -11 -10   5       54.98       -1.15     97.11 o 
 -10 -10   5      113.88      129.81    119.86 o 
  -9 -10   5      754.73      911.03    140.47 o 
  -8 -10   5      271.40      283.54     79.78 o 
  -7 -10   5       94.99       11.73     62.89 o 
  -6 -10   5      157.21      137.33     59.44 o 
  -5 -10   5     2115.19     2259.82     99.02 o 
  -4 -10   5      563.45      639.87     43.94 o 
  -3 -10   5        5.01      126.08     32.29 o 
  -2 -10   5     6888.53     6834.17    123.92 o 
  -1 -10   5        0.57      -30.31     30.31 o 
   0 -10   5        8.50       13.60     37.95 o 
   1 -10   5     3719.61     3951.90    107.29 o 
   2 -10   5     4411.01     4347.83    128.37 o 
   3 -10   5     5992.99     6105.26    140.88 o 
   4 -10   5     7178.52     6958.58    162.30 o 
   5 -10   5     3396.93     3168.40    111.16 o 
   6 -10   5      858.84      846.45     75.21 o 
   7 -10   5       79.96      180.75     56.74 o 
   8 -10   5      349.26      424.35     68.32 o 
   9 -10   5      219.92      157.02     76.46 o 
  10 -10   5      311.64      276.72     84.06 o 
  11 -10   5       37.69      -69.68     69.68 o 
  12 -10   5       79.60      -74.88     74.88 o 
  13 -10   5      233.27      385.75    115.96 o 
 -12  -9   5       73.92       36.64    198.94 o 
 -11  -9   5       93.02      120.91    176.70 o 
 -10  -9   5      142.73      138.35     77.72 o 
  -9  -9   5       38.37       69.58     70.51 o 
  -8  -9   5        4.67       -6.42     52.54 o 
  -7  -9   5      199.70      234.15     57.85 o 
  -6  -9   5      192.04      210.48     39.57 o 
  -5  -9   5      122.80      101.34     35.43 o 
  -4  -9   5     6750.74     6623.07    127.03 o 
  -3  -9   5     1062.44     1209.33     50.60 o 
  -2  -9   5     6643.67     6456.66    106.28 o 
  -1  -9   5     1300.74     1439.27     59.41 o 
   0  -9   5     1677.68     1739.07     70.84 o 
   1  -9   5     2375.10     2414.98     80.81 o 
   2  -9   5     1211.65     1316.55     66.37 o 
   3  -9   5      344.57      431.49     51.62 o 
   4  -9   5      296.10      288.50     49.53 o 
   5  -9   5      393.82      542.12     60.73 o 
   6  -9   5      789.41      755.82     80.50 o 
   7  -9   5       21.92      146.93     53.85 o 
   8  -9   5       77.31      109.54     56.89 o 
   9  -9   5      932.81      886.23    103.08 o 
  10  -9   5       25.53       81.44     77.71 o 
  11  -9   5      247.37       95.45     82.56 o 
  12  -9   5     1021.44     1211.76    141.74 o 
  13  -9   5       42.60      -86.07     86.07 o 
 -13  -8   5      934.47     1017.18    166.94 o 
 -12  -8   5      105.14      231.96     89.79 o 
 -11  -8   5       15.98      -56.54    107.25 o 
 -10  -8   5      322.15      402.45     88.71 o 
  -9  -8   5       38.89      127.75     67.63 o 
  -8  -8   5      367.44      444.06     65.81 o 
  -7  -8   5      752.17      705.07     57.62 o 
  -6  -8   5     4182.38     4287.08     95.10 o 
  -5  -8   5     1244.70     1287.88     62.81 o 
  -4  -8   5     1666.08     1652.74     61.29 o 
  -3  -8   5     1330.89     1258.49     66.40 o 
  -2  -8   5     1150.75     1291.24     47.70 o 
  -1  -8   5      179.48      228.55     34.01 o 
   0  -8   5        8.46      -31.03     31.03 o 
   1  -8   5    24030.53    23965.41    339.17 o 
   2  -8   5      106.83      191.76     40.52 o 
   3  -8   5     4992.72     5129.15    138.78 o 
   4  -8   5     3876.15     3881.15    109.03 o 
   5  -8   5     2005.32     1923.23    108.44 o 
   6  -8   5      636.37      718.63     67.50 o 
   7  -8   5      145.81       86.22     51.67 o 
   8  -8   5     1464.84     1467.47    114.15 o 
   9  -8   5      363.11      410.06     83.93 o 
  10  -8   5        4.29      -54.93     64.20 o 
  11  -8   5        6.31      -27.20     74.19 o 
  12  -8   5      132.63       16.01     82.19 o 
  13  -8   5       80.46      -18.23     95.31 o 
 -14  -7   5        1.26       27.18    123.57 o 
 -13  -7   5      465.24      508.75    107.76 o 
 -12  -7   5     1308.61     1374.40    128.34 o 
 -11  -7   5      246.31      343.54     85.65 o 
 -10  -7   5      254.27      294.84     80.71 o 
  -9  -7   5       25.04       43.20    112.70 o 
  -8  -7   5       35.27       86.87     45.79 o 
  -7  -7   5     4017.29     3939.62    105.65 o 
  -6  -7   5     4596.79     4508.53    105.83 o 
  -5  -7   5     6136.16     5917.23    105.56 o 
  -4  -7   5      640.62      604.27     39.27 o 
  -3  -7   5     4516.14     4912.24    104.46 o 
  -2  -7   5       15.81       46.73     25.27 o 
  -1  -7   5     4136.75     4334.01     79.44 o 
   0  -7   5    11328.51    10983.83    179.38 o 
   1  -7   5     5672.47     5664.20    117.43 o 
   2  -7   5     1615.65     1417.91     63.63 o 
   3  -7   5      419.67      445.31     47.09 o 
   4  -7   5     3087.63     3160.66     96.75 o 
   5  -7   5     6980.37     7515.49    160.41 o 
   6  -7   5     4231.12     4163.97    122.20 o 
   7  -7   5     1284.94     1205.60     80.10 o 
   8  -7   5     1397.31     1521.85     91.51 o 
   9  -7   5     6968.05     6486.12    207.48 o 
  10  -7   5      391.03      253.27     81.91 o 
  11  -7   5     1182.53     1045.43    160.17 o 
  12  -7   5      108.57       -7.03    113.50 o 
  13  -7   5        9.87       46.25     83.26 o 
 -14  -6   5      200.35      243.56    111.03 o 
 -13  -6   5       60.86       58.68    116.07 o 
 -12  -6   5       40.27      136.22     83.28 o 
 -11  -6   5       66.52       14.00     71.63 o 
 -10  -6   5       29.14      -12.04     66.17 o 
  -9  -6   5      114.01      148.36     57.97 o 
  -8  -6   5     2898.63     2776.50    104.90 o 
  -7  -6   5      864.01      892.52     86.29 o 
  -6  -6   5     1523.86     1473.12     63.32 o 
  -5  -6   5      250.24      310.00     37.53 o 
  -4  -6   5     1555.53     1559.60     52.37 o 
  -3  -6   5       69.89       38.02     31.79 o 
  -2  -6   5     4891.67     4867.52     82.49 o 
  -1  -6   5     2220.93     2138.25     62.44 o 
   0  -6   5    11905.73    11668.40    149.76 o 
   1  -6   5     2989.18     3107.13    102.37 o 
   2  -6   5     4438.84     4091.61     96.24 o 
   3  -6   5     2149.24     2235.30     78.08 o 
   4  -6   5     3360.95     3456.17    128.06 o 
   5  -6   5       13.14       27.12     39.59 o 
   6  -6   5      210.11      171.62     50.32 o 
   7  -6   5       92.75      116.35     62.84 o 
   8  -6   5     2888.91     2907.17    149.82 o 
   9  -6   5      513.13      436.95     82.85 o 
  10  -6   5      711.46      927.65    125.45 o 
  11  -6   5      135.95      150.68     78.41 o 
  12  -6   5      216.40      274.45     89.84 o 
  13  -6   5       46.30      136.60     90.07 o 
 -14  -5   5      222.77      174.43    105.91 o 
 -13  -5   5      273.84      215.63    102.00 o 
 -12  -5   5      492.94      605.56    104.01 o 
 -11  -5   5       11.37      -47.54     66.50 o 
 -10  -5   5      148.28      158.40     57.25 o 
  -9  -5   5      127.71      158.01     55.70 o 
  -8  -5   5     6813.76     6833.77    140.51 o 
  -7  -5   5      510.21      498.41     47.01 o 
  -6  -5   5     2058.22     1897.13     66.60 o 
  -5  -5   5    12229.29    12250.69    180.88 o 
  -4  -5   5      738.11      858.31     44.21 o 
  -3  -5   5     4639.08     5008.90     84.52 o 
  -2  -5   5     5143.41     5307.31     83.86 o 
  -1  -5   5       74.58       63.32     24.51 o 
   0  -5   5    23775.70    23273.87    254.49 o 
   1  -5   5        3.87       -0.05     29.90 o 
   2  -5   5       53.99      107.82     34.35 o 
   3  -5   5     3005.96     2948.60     83.70 o 
   4  -5   5        8.32       67.24     36.78 o 
   5  -5   5       43.09       82.78     39.64 o 
   6  -5   5      360.89      391.88     55.75 o 
   7  -5   5       28.36       66.76     49.93 o 
   8  -5   5        2.64        2.26     57.79 o 
   9  -5   5     1050.38     1194.40    102.34 o 
  10  -5   5      805.19      799.38    123.76 o 
  11  -5   5      257.07      503.12     93.17 o 
  12  -5   5      888.80      982.86    115.22 o 
  13  -5   5       19.69      -40.63     76.54 o 
 -15  -4   5      134.52      363.28    160.64 o 
 -14  -4   5      309.94      503.71    123.74 o 
 -13  -4   5       25.57       11.85     85.15 o 
 -12  -4   5      608.71      814.92    244.66 o 
 -11  -4   5      305.78      292.83     74.69 o 
 -10  -4   5     1891.03     2107.44    106.59 o 
  -9  -4   5      400.21      522.57     81.65 o 
  -8  -4   5     2428.63     2486.64    113.80 o 
  -7  -4   5     1844.93     1848.97     69.09 o 
  -6  -4   5     2166.68     2212.51     68.07 o 
  -5  -4   5     2695.01     2331.12     65.48 o 
  -4  -4   5     1194.47     1118.06     47.80 o 
  -3  -4   5     3849.58     4213.29     81.58 o 
  -2  -4   5     7755.21     7499.64     95.65 o 
  -1  -4   5      499.26      590.80     30.68 o 
   0  -4   5      461.27      490.09     38.43 o 
   1  -4   5     1014.00      964.61     46.28 o 
   2  -4   5      701.88      920.98     49.22 o 
   3  -4   5    14883.77    15654.01    234.97 o 
   4  -4   5     2379.26     2200.87     77.71 o 
   5  -4   5     3946.49     4186.47    122.71 o 
   6  -4   5     1435.79     1621.56     78.02 o 
   7  -4   5      775.30      660.78     64.29 o 
   8  -4   5       17.99       32.37     52.11 o 
   9  -4   5      711.02      766.09     75.70 o 
  10  -4   5        3.05      -11.71     61.76 o 
  11  -4   5      522.89      689.52    100.31 o 
  12  -4   5       22.03       66.95     75.00 o 
  13  -4   5        0.23       -5.84    119.86 o 
 -15  -3   5        1.53      133.45    145.81 o 
 -14  -3   5      214.84      254.74    250.84 o 
 -13  -3   5      719.79      796.43    132.26 o 
 -12  -3   5      853.48      744.30     97.00 o 
 -11  -3   5      125.18      131.96     84.81 o 
 -10  -3   5        1.20       84.62     61.53 o 
  -9  -3   5      338.60      285.65     64.98 o 
  -8  -3   5       18.28       47.77     44.67 o 
  -7  -3   5     8850.91     8736.63    168.00 o 
  -6  -3   5      234.99      350.61     36.86 o 
  -5  -3   5     2855.16     2513.80     66.86 o 
  -4  -3   5     6252.08     5825.97     99.84 o 
  -3  -3   5    10674.83    10962.44    150.35 o 
  -2  -3   5    10730.58    10959.65    146.08 o 
  -1  -3   5      225.49      271.34     21.27 o 
   0  -3   5     1402.76     1498.85     38.89 o 
   1  -3   5     4267.81     3812.97     71.74 o 
   2  -3   5    10713.99    10700.75    168.46 o 
   3  -3   5    10782.61    10259.75    169.90 o 
   4  -3   5       69.42       18.04     35.56 o 
   5  -3   5     6308.65     6515.99    138.57 o 
   6  -3   5     4499.25     4359.50    115.91 o 
   7  -3   5     2163.27     2235.38     96.67 o 
   8  -3   5      760.68      717.65     76.33 o 
   9  -3   5     1478.58     1454.89     90.78 o 
  10  -3   5      122.18      178.50     71.76 o 
  11  -3   5       56.03      119.41     90.10 o 
  12  -3   5        1.13      -57.32     89.88 o 
  13  -3   5        5.89      -66.91     92.57 o 
 -15  -2   5     1057.29     1062.31    161.14 o 
 -14  -2   5      319.74      310.85    111.03 o 
 -13  -2   5     1004.57     1054.71    206.33 o 
 -12  -2   5      716.77      729.50     95.18 o 
 -11  -2   5      127.19       69.84     65.87 o 
 -10  -2   5      198.36      244.82     84.50 o 
  -9  -2   5     1416.25     1367.30    126.25 o 
  -8  -2   5    10527.48    10338.93    233.11 o 
  -7  -2   5     2590.66     2504.71     74.06 o 
  -6  -2   5     3223.75     3672.56     83.30 o 
  -5  -2   5     1622.91     1292.08     52.84 o 
  -4  -2   5     2293.83     2454.15     59.60 o 
  -3  -2   5      151.51      218.45     27.29 o 
  -2  -2   5     3252.80     2994.93     67.74 o 
  -1  -2   5       38.97       -2.51     23.95 o 
   0  -2   5      592.50      636.72     37.50 o 
   1  -2   5    13176.18    12885.95    165.14 o 
   2  -2   5     2860.13     2876.27     73.10 o 
   3  -2   5     7270.11     7085.22    130.51 o 
   4  -2   5     3454.30     3806.44     96.85 o 
   5  -2   5     1413.40     1270.92     64.05 o 
   6  -2   5      958.03      846.80     62.49 o 
   7  -2   5     5556.90     5656.36    141.70 o 
   8  -2   5     1730.83     1631.24     88.35 o 
   9  -2   5       58.10      168.09     58.21 o 
  10  -2   5      388.54      338.00     76.81 o 
  11  -2   5     1028.43     1168.94    141.55 o 
  12  -2   5      251.47      381.26    113.91 o 
  13  -2   5       16.13       38.69    103.80 o 
 -15  -1   5       75.86        7.31    106.27 o 
 -14  -1   5      262.87      350.82     92.38 o 
 -13  -1   5     1144.76     1319.43    179.47 o 
 -12  -1   5       12.39      -40.68     61.66 o 
 -11  -1   5      618.53      859.46     94.42 o 
 -10  -1   5     2157.60     2225.71    125.46 o 
  -9  -1   5      672.63      646.92     78.51 o 
  -8  -1   5     3838.86     3462.99    186.83 o 
  -7  -1   5     3574.62     3550.56    120.28 o 
  -6  -1   5      550.15      616.62     59.39 o 
  -5  -1   5     2710.92     3202.86    101.47 o 
  -4  -1   5      131.21       89.15     36.71 o 
  -3  -1   5     8093.61     8149.62    149.69 o 
  -2  -1   5    15882.77    16573.12    225.80 o 
  -1  -1   5     4779.79     4984.04     82.68 o 
   0  -1   5    41477.66    41405.62    416.97 o 
   1  -1   5    23399.22    24319.58    279.38 o 
   2  -1   5      412.08      452.59     32.84 o 
   3  -1   5      359.17      290.36     32.99 o 
   4  -1   5        1.57      -19.49     27.83 o 
   5  -1   5      723.72      801.69     54.47 o 
   6  -1   5      696.15      662.40     52.39 o 
   7  -1   5     1233.29     1279.18     69.14 o 
   8  -1   5       91.55      101.60     53.07 o 
   9  -1   5      509.17      344.84     63.80 o 
  10  -1   5       39.13       58.27    113.68 o 
  11  -1   5        0.51       80.21     86.38 o 
  12  -1   5      548.83      704.55    205.12 o 
  13  -1   5       26.09      190.85    142.10 o 
 -15   0   5        7.16       59.44     85.97 o 
 -14   0   5      927.84      675.51    132.42 o 
 -13   0   5     1196.27     1172.22    127.18 o 
 -12   0   5        7.39      -13.20     61.98 o 
 -11   0   5     1407.59     1406.33    108.04 o 
 -10   0   5       30.35       -9.03     57.08 o 
  -9   0   5       40.48       69.34     57.98 o 
  -8   0   5     1037.74     1137.46     83.99 o 
  -7   0   5     5094.80     5223.92    147.99 o 
  -6   0   5     2290.98     2127.58     93.84 o 
  -5   0   5     1149.60     1215.20     67.96 o 
  -4   0   5    15169.13    15142.19    259.82 o 
  -3   0   5    28548.08    28189.32    365.07 o 
  -2   0   5     8436.37     8350.39    132.76 o 
  -1   0   5    17252.43    18280.05    219.40 o 
   0   0   5    48521.38    49147.88    489.95 o 
   1   0   5     2744.12     2697.54     58.71 o 
   2   0   5      361.56      351.15     31.12 o 
   3   0   5     9202.66     9367.06    140.66 o 
   4   0   5      607.09      628.95     56.96 o 
   5   0   5     1018.91     1050.17     54.91 o 
   6   0   5      459.38      473.05     48.59 o 
   7   0   5     1374.90     1348.49     70.08 o 
   8   0   5     1801.51     2011.40     86.73 o 
   9   0   5     1277.83     1323.48     92.84 o 
  10   0   5      292.46      459.29    107.46 o 
  11   0   5       30.91       21.54     84.30 o 
  12   0   5      241.14      232.57    123.57 o 
  13   0   5       38.50       35.83    229.83 o 
 -15   1   5      108.07      193.84     90.23 o 
 -14   1   5      987.12     1158.80    122.45 o 
 -13   1   5      301.58      266.83     79.39 o 
 -12   1   5     1756.07     1666.85    167.48 o 
 -11   1   5      772.71      774.39     92.97 o 
 -10   1   5     1105.47      976.92     94.83 o 
  -9   1   5      100.32       62.87     73.14 o 
  -8   1   5     1178.00     1242.16     87.10 o 
  -7   1   5        5.18        5.02     47.16 o 
  -6   1   5     4974.24     4993.58    138.63 o 
  -5   1   5     9174.79     9849.32    199.16 o 
  -4   1   5    16736.39    17298.11    244.78 o 
  -3   1   5     7631.11     7991.41    133.61 o 
  -2   1   5     3021.31     3015.42     72.93 o 
  -1   1   5     3700.24     3373.03     87.89 o 
   0   1   5     3576.54     3559.61     61.38 o 
   1   1   5     1513.50     1389.57     42.98 o 
   2   1   5     8252.76     7895.14    134.29 o 
   3   1   5     3903.45     3766.56     80.18 o 
   4   1   5     3731.87     3426.42     80.99 o 
   5   1   5     6317.87     6270.89    121.55 o 
   6   1   5       70.09      150.43     41.18 o 
   7   1   5      311.59      422.91     82.57 o 
   8   1   5     4613.83     4483.71    140.94 o 
   9   1   5      415.76      396.96     70.89 o 
  10   1   5       46.33      -63.57     63.57 o 
  11   1   5      564.62      679.39    121.39 o 
  12   1   5      416.81      459.28    119.69 o 
  13   1   5      503.19      229.12    108.18 o 
 -15   2   5       51.04      -76.73     97.89 o 
 -14   2   5      980.33      971.02    116.57 o 
 -13   2   5      173.74      124.49     74.75 o 
 -12   2   5      117.40       48.88     91.91 o 
 -11   2   5     1428.85     1280.57    107.71 o 
 -10   2   5      238.18      215.21     70.54 o 
  -9   2   5     8739.30     7826.88    210.18 o 
  -8   2   5      443.27      542.61     85.30 o 
  -7   2   5     7994.47     7894.11    252.64 o 
  -6   2   5     7033.07     6616.90    164.94 o 
  -5   2   5     7286.14     7064.85    128.52 o 
  -4   2   5       83.43      216.94     32.78 o 
  -3   2   5      992.21     1097.00     53.15 o 
  -2   2   5     8071.04     7984.76    132.39 o 
  -1   2   5     3616.33     3681.20     98.19 o 
   0   2   5     2306.21     2392.66     74.80 o 
   1   2   5     3227.07     3127.71     62.40 o 
   2   2   5     4019.03     3961.13     86.47 o 
   3   2   5      942.49      913.35     43.83 o 
   4   2   5       60.44       41.19     28.76 o 
   5   2   5        0.92      -12.00     31.71 o 
   6   2   5      406.35      397.53     51.62 o 
   7   2   5     4606.00     4698.04    141.11 o 
   8   2   5       96.79       89.65     58.18 o 
   9   2   5      180.75      217.82     68.30 o 
  10   2   5      786.60      849.39    105.96 o 
  11   2   5     1126.74     1255.73    123.96 o 
  12   2   5       19.99      -70.63     82.66 o 
  13   2   5        1.03      110.15    212.53 o 
 -15   3   5      427.38      226.53     95.42 o 
 -14   3   5        7.92       84.93     76.91 o 
 -13   3   5     1238.90     1127.65    118.35 o 
 -12   3   5        4.75       46.29     68.38 o 
 -11   3   5     1196.58     1079.40    116.95 o 
 -10   3   5     1271.36     1345.01    107.74 o 
  -9   3   5       17.96       56.11     58.42 o 
  -8   3   5     1509.97     1454.15     94.80 o 
  -7   3   5     2554.59     2469.33    123.96 o 
  -6   3   5     5044.33     5202.65    109.95 o 
  -5   3   5     5928.85     6719.11    128.65 o 
  -4   3   5      241.11      281.71     37.00 o 
  -3   3   5     1068.08     1172.20     58.14 o 
  -2   3   5      245.99      203.10     40.31 o 
  -1   3   5    14419.38    14152.06    241.86 o 
   0   3   5     3455.04     3278.52     89.90 o 
   1   3   5      190.44      192.05     27.01 o 
   2   3   5     2366.34     2342.14     79.71 o 
   3   3   5       45.13       37.56     26.67 o 
   4   3   5     4166.12     4192.83     90.11 o 
   5   3   5      410.45      359.59     71.35 o 
   6   3   5     3718.61     3977.03    126.73 o 
   7   3   5      386.66      495.99     68.79 o 
   8   3   5       51.63      146.26     60.71 o 
   9   3   5       20.76      106.05     62.31 o 
  10   3   5      130.68       58.77     74.68 o 
  11   3   5       44.06       48.60     75.49 o 
  12   3   5        2.62        0.13     78.86 o 
 -15   4   5      180.95      337.87    100.80 o 
 -14   4   5       89.69       25.64     77.95 o 
 -13   4   5      614.00      651.90    126.28 o 
 -12   4   5      394.07      580.28     94.33 o 
 -11   4   5      433.64      455.38    162.95 o 
 -10   4   5      139.09      118.90     70.30 o 
  -9   4   5      875.67      977.17    123.72 o 
  -8   4   5     3062.22     3110.47    128.99 o 
  -7   4   5      674.74      660.35    136.42 o 
  -6   4   5       55.52       19.12     32.37 o 
  -5   4   5      537.33      614.61     59.57 o 
  -4   4   5    13142.80    14032.66    218.04 o 
  -3   4   5     5433.39     5277.11    108.79 o 
  -2   4   5     2819.68     2869.48     93.16 o 
  -1   4   5     2071.76     2032.08     75.85 o 
   0   4   5     2683.88     2747.71    103.59 o 
   1   4   5     1581.84     1507.00     45.17 o 
   2   4   5     1616.88     1472.87     74.44 o 
   3   4   5     4469.89     4461.15    161.45 o 
   4   4   5       67.64       24.92     46.73 o 
   5   4   5      524.53      457.06     60.51 o 
   6   4   5     3058.56     3039.90    116.94 o 
   7   4   5     1851.45     1871.10    101.69 o 
   8   4   5     4310.19     4556.57    152.29 o 
   9   4   5       21.81       22.35     61.87 o 
  10   4   5        4.52       12.67     74.59 o 
  11   4   5      983.34     1022.62    117.78 o 
  12   4   5      303.85      435.89    134.75 o 
 -15   5   5       25.72      101.91     90.25 o 
 -14   5   5     1208.96     1283.38    131.64 o 
 -13   5   5       88.63      -40.88     66.84 o 
 -12   5   5      882.68      843.96    105.61 o 
 -11   5   5      133.87       83.97     68.11 o 
 -10   5   5     1609.73     1566.29    114.18 o 
  -9   5   5       18.51       79.49    100.29 o 
  -8   5   5       22.92       64.47     57.21 o 
  -7   5   5      209.92      118.24     54.54 o 
  -6   5   5      287.46      391.37     46.62 o 
  -5   5   5      288.21      301.28     42.78 o 
  -4   5   5      973.85     1002.38     55.19 o 
  -3   5   5      338.82      376.54     40.98 o 
  -2   5   5      100.91      106.81     41.23 o 
  -1   5   5     5840.84     5581.18    156.47 o 
   0   5   5     6189.85     5900.40    133.13 o 
   1   5   5       45.14       13.88     24.26 o 
   2   5   5     5693.29     5325.40    137.99 o 
   3   5   5       11.14      -44.69     44.69 o 
   4   5   5     2250.35     2248.62    103.81 o 
   5   5   5      660.65      597.51     65.29 o 
   6   5   5      144.28       38.35     52.71 o 
   7   5   5     3213.31     3130.90    125.92 o 
   8   5   5      875.28      762.27     81.93 o 
   9   5   5       90.70       85.63    183.28 o 
  10   5   5      253.25      361.45    115.41 o 
  11   5   5       74.44       33.01    208.83 o 
  12   5   5      175.04       81.50    112.15 o 
 -15   6   5      114.66       88.97    140.87 o 
 -14   6   5      169.20      250.98    112.68 o 
 -13   6   5       29.62       60.97     81.35 o 
 -12   6   5     1351.74     1483.46    125.52 o 
 -11   6   5       54.07       38.69     66.71 o 
 -10   6   5      941.22      765.30     93.80 o 
  -9   6   5     5296.47     5094.80    175.84 o 
  -8   6   5     1831.05     1540.32    104.30 o 
  -7   6   5       13.83      -25.83     59.73 o 
  -6   6   5     1414.31     1366.91     69.80 o 
  -5   6   5       47.35       25.02     35.71 o 
  -4   6   5      358.02      515.88     50.30 o 
  -3   6   5     1266.96     1362.72     59.71 o 
  -2   6   5      387.80      433.81     52.03 o 
  -1   6   5    13085.56    13067.02    245.77 o 
   0   6   5     3426.89     3537.59    105.17 o 
   1   6   5     1763.47     1583.34    206.36 o 
   2   6   5     1532.98     1436.67     86.99 o 
   3   6   5       31.34       90.92     70.76 o 
   4   6   5      120.16      -53.51    205.12 o 
   5   6   5     1618.15     1454.95    119.57 o 
   6   6   5      660.18      518.45     87.46 o 
   7   6   5      107.98      209.13     78.37 o 
   8   6   5      216.14      260.23     88.37 o 
   9   6   5      134.68      166.06    101.82 o 
  10   6   5        2.96       40.08    103.96 o 
  11   6   5      111.31      152.35    118.21 o 
 -15   7   5      421.78      301.50    160.64 o 
 -14   7   5      652.44      785.03    180.78 o 
 -13   7   5     1154.27     1184.51    195.89 o 
 -12   7   5      249.36      190.62     77.94 o 
 -11   7   5      272.97      244.45     75.37 o 
 -10   7   5      619.20      597.66     89.15 o 
  -9   7   5       13.32      139.65     64.57 o 
  -8   7   5       15.42      -43.57     54.39 o 
  -7   7   5     5447.16     5477.12    313.81 o 
  -6   7   5       17.85       54.32     43.00 o 
  -5   7   5     1262.71     1138.15     65.00 o 
  -4   7   5     2616.03     2558.57     84.26 o 
  -3   7   5      545.56      568.61     56.36 o 
  -2   7   5        8.62       17.27     67.58 o 
  -1   7   5     2074.90     2190.10    142.83 o 
   0   7   5     1678.31     1849.49     98.08 o 
   1   7   5       85.98      122.56     70.63 o 
   2   7   5      219.37      210.06     78.64 o 
   3   7   5     1566.88     1363.62    124.86 o 
   4   7   5     1649.19     1537.94    138.05 o 
   5   7   5      375.93      210.68     78.40 o 
   6   7   5       84.21       24.19     69.65 o 
   7   7   5      398.09      549.70     94.46 o 
   8   7   5       58.03       62.62    111.06 o 
   9   7   5      136.05      157.91     85.00 o 
  10   7   5       11.17      299.69    120.42 o 
  11   7   5       54.10      415.53    172.99 o 
 -14   8   5       26.59      -82.10    117.79 o 
 -13   8   5       28.73       20.33     74.03 o 
 -12   8   5        5.36       -5.95     74.44 o 
 -11   8   5        0.00       72.00     72.65 o 
 -10   8   5       23.40      -17.00     62.68 o 
  -9   8   5      298.95      265.38     98.08 o 
  -8   8   5     1505.34     1616.69    110.27 o 
  -7   8   5      672.42      685.28     79.09 o 
  -6   8   5      599.89      678.19    104.82 o 
  -5   8   5     7771.84     7623.57    159.36 o 
  -4   8   5      482.66      456.60     70.34 o 
  -3   8   5     5105.38     5167.09    245.13 o 
  -2   8   5     3804.21     3804.78    161.60 o 
  -1   8   5      171.26      160.82     61.79 o 
   0   8   5      950.92      801.81    105.45 o 
   1   8   5     6863.29     6550.99    347.22 o 
   2   8   5     7003.57     6664.08    246.40 o 
   3   8   5     1367.59     1375.42    200.18 o 
   4   8   5      130.92      -54.55    144.57 o 
   5   8   5      173.59      144.31    113.68 o 
   6   8   5        4.84       35.37     75.54 o 
   7   8   5        6.15       -6.93     70.38 o 
   8   8   5       28.57      -68.77     71.67 o 
   9   8   5      224.14      216.93     89.77 o 
  10   8   5      468.42      417.29    129.97 o 
 -14   9   5      128.72      257.61    127.61 o 
 -13   9   5      310.56      224.25    187.13 o 
 -12   9   5      142.18      166.26     86.17 o 
 -11   9   5       50.90        3.31     71.11 o 
 -10   9   5       68.91       96.86    101.47 o 
  -9   9   5        6.08       21.09     62.05 o 
  -8   9   5     1166.47     1126.75     95.49 o 
  -7   9   5     1145.34     1155.56     92.03 o 
  -6   9   5     4387.87     4520.75    173.17 o 
  -5   9   5     1457.86     1401.12     95.42 o 
  -4   9   5      177.18      158.31     58.53 o 
  -3   9   5     1750.20     1662.81     97.36 o 
  -2   9   5     1272.52     1186.72     82.40 o 
  -1   9   5       79.90       11.37     73.03 o 
   0   9   5     1251.30     1049.93    118.68 o 
   1   9   5        6.75       10.16     78.58 o 
   2   9   5      958.03      854.06    117.95 o 
   3   9   5      985.28      789.68    118.79 o 
   4   9   5      449.69      421.98    109.97 o 
   5   9   5      378.10      209.97    122.33 o 
   6   9   5      980.75     1056.46    114.80 o 
   7   9   5      855.72      835.03    113.51 o 
   8   9   5      613.95      478.39    101.28 o 
   9   9   5      136.12       66.35     87.37 o 
 -14  10   5     1039.38      751.28    192.76 o 
 -13  10   5      100.97      107.96     88.66 o 
 -12  10   5       47.88       98.75     81.70 o 
 -11  10   5      188.95      264.19     94.31 o 
 -10  10   5      924.76     1139.77    149.63 o 
  -9  10   5      114.49      133.58     93.13 o 
  -8  10   5     1420.98     1452.41    144.84 o 
  -7  10   5     1625.36     1417.63    239.72 o 
  -6  10   5      137.25      141.46     67.12 o 
  -5  10   5      211.92      365.53     70.72 o 
  -4  10   5      517.04      596.31     75.42 o 
  -3  10   5     3179.35     3436.53    134.15 o 
  -2  10   5     9563.97     9020.65    301.77 o 
  -1  10   5     5798.90     5475.54    231.71 o 
   0  10   5     4873.77     4816.72    219.05 o 
   1  10   5       69.30       18.14     82.08 o 
   2  10   5      227.77      147.04     87.37 o 
   3  10   5       26.37       49.95    203.88 o 
   4  10   5      169.85      147.01    150.75 o 
   5  10   5      396.83      232.18    105.19 o 
   6  10   5       26.41        2.69     76.56 o 
   7  10   5      194.46      200.68     85.21 o 
   8  10   5        0.72       42.92     81.59 o 
   9  10   5        5.77      231.53     95.44 o 
 -13  11   5       20.72       18.15    123.35 o 
 -12  11   5       57.52       83.46    156.93 o 
 -11  11   5       93.20       52.51    100.50 o 
 -10  11   5      326.49      488.41    321.27 o 
  -9  11   5      642.19      782.84    133.01 o 
  -8  11   5      911.90     1164.02    142.10 o 
  -7  11   5     3109.63     2868.66    182.87 o 
  -6  11   5      774.39      682.91     86.50 o 
  -5  11   5       76.89        9.26     59.55 o 
  -4  11   5     5223.44     5195.83    171.39 o 
  -3  11   5      147.07      134.74     91.44 o 
  -2  11   5      626.80      612.92    112.58 o 
  -1  11   5      175.18      132.67    154.46 o 
   0  11   5      904.22      907.36    362.05 o 
   1  11   5      429.58      337.04    100.63 o 
   2  11   5       68.10      -59.31     86.50 o 
   3  11   5       20.86       -2.73     83.66 o 
   4  11   5      695.87      729.05    155.69 o 
   5  11   5      347.38      259.10    109.06 o 
   6  11   5        6.95       14.49     75.83 o 
   7  11   5     1238.16     1147.56    132.78 o 
   8  11   5        8.20      180.23     94.10 o 
 -12  12   5      183.95      147.66    126.18 o 
 -11  12   5      763.48      733.07    146.48 o 
 -10  12   5        1.06      -94.23    121.09 o 
  -9  12   5      454.17      449.03    158.16 o 
  -8  12   5        0.61       -9.32     82.98 o 
  -7  12   5      403.44      470.81    184.11 o 
  -6  12   5        0.47        2.91     60.95 o 
  -5  12   5      127.09       46.09     63.38 o 
  -4  12   5        5.28      -41.84     83.21 o 
  -3  12   5      365.21      315.31    103.31 o 
  -2  12   5      227.77       95.58     90.24 o 
  -1  12   5      574.59      443.34    112.70 o 
   0  12   5     1144.11     1197.28    142.22 o 
   1  12   5     1235.44     1256.40    224.89 o 
   2  12   5      470.98      539.90    119.46 o 
   3  12   5      118.65       11.55     90.82 o 
   4  12   5      153.83      114.28    103.88 o 
   5  12   5        1.96      -80.94     93.93 o 
   6  12   5       84.06      -40.21     97.44 o 
   7  12   5        0.10      -34.04     97.73 o 
 -12  13   5        9.67     -113.68    113.68 o 
 -11  13   5       15.29     -105.84    105.84 o 
 -10  13   5      501.08      247.27    116.37 o 
  -9  13   5      651.81      631.55    131.01 o 
  -8  13   5      234.93      222.77    103.23 o 
  -7  13   5     3467.03     3623.06    203.67 o 
  -6  13   5      557.63      708.35    121.67 o 
  -5  13   5       69.08      -31.22    196.47 o 
  -4  13   5       10.63      -70.86     70.86 o 
  -3  13   5       16.37       15.56    149.52 o 
  -2  13   5      147.80       93.73     97.11 o 
  -1  13   5      128.06      125.56     92.01 o 
   0  13   5       88.87       45.35    198.94 o 
   1  13   5      627.80      651.58    123.92 o 
   2  13   5      546.43      511.98    120.24 o 
   3  13   5        2.71      -18.98     92.57 o 
   4  13   5        4.99      -89.98     89.98 o 
   5  13   5       70.54      -19.16     98.63 o 
   6  13   5      119.61      -58.10     81.23 o 
 -11  14   5        5.83     -103.80    103.80 o 
 -10  14   5       45.12       27.29    112.26 o 
  -9  14   5      322.65      325.75    117.35 o 
  -8  14   5     1523.57     1462.84    162.07 o 
  -7  14   5      235.13      -69.20    155.69 o 
  -6  14   5     1232.76     1086.52    142.35 o 
  -5  14   5       75.58       34.15     87.94 o 
  -4  14   5      105.73       49.90    133.45 o 
  -3  14   5        0.51      -74.29     83.07 o 
  -2  14   5      587.11      674.76    129.45 o 
  -1  14   5      276.83      514.65    229.83 o 
   0  14   5       21.41      -34.50     87.73 o 
   1  14   5      297.02      352.65    110.05 o 
   2  14   5      819.03      770.90    138.05 o 
   3  14   5      410.60      292.57    114.98 o 
   4  14   5      147.40      103.07    244.66 o 
   5  14   5      240.70      456.16    135.42 o 
 -10  15   5      666.73      556.05    182.88 o 
  -9  15   5       19.10      -34.33    100.06 o 
  -8  15   5      490.19      439.90    210.06 o 
  -7  15   5        8.18     -155.69    155.69 o 
  -6  15   5      125.20      232.36    112.15 o 
  -5  15   5      695.74      603.14    130.04 o 
  -4  15   5     1117.64     1207.06    159.03 o 
  -3  15   5      324.88      254.01    111.03 o 
  -2  15   5      326.42      140.19    104.42 o 
  -1  15   5      597.30      536.28    126.94 o 
   0  15   5      449.09      573.26    131.95 o 
   1  15   5      251.66      212.53    108.96 o 
   2  15   5      737.87      448.97    125.82 o 
   3  15   5      125.68       82.51    108.18 o 
   4  15   5       50.68      239.72    165.58 o 
  -7  16   5       72.07     -150.75    150.75 o 
  -6  16   5        0.37      -48.52    113.68 o 
  -5  16   5       61.65      -67.93    102.65 o 
  -4  16   5      298.17      271.90    119.22 o 
  -3  16   5       23.40      210.29    113.91 o 
  -2  16   5      187.69      168.41    213.77 o 
  -1  16   5      279.38      105.01    109.43 o 
   0  16   5      107.59      136.87    105.91 o 
   1  16   5     1050.15      994.98    264.43 o 
   2  16   5       15.94       -2.47    118.62 o 
  -5  17   5      306.50      363.28    165.58 o 
  -4  17   5       40.68       96.38    138.39 o 
  -3  17   5      561.03      561.28    191.53 o 
  -2  17   5      106.79      210.20    250.84 o 
  -1  17   5      768.63      973.70    217.48 o 
   0  17   5       20.75      291.62    150.75 o 
  -2 -20   6        3.59       42.79     99.19 o 
  -1 -20   6       39.83       45.63    160.64 o 
   0 -20   6       70.94      230.17    121.22 o 
   1 -20   6       22.81      -93.34    102.92 o 
   2 -20   6        0.58     -137.16    137.16 o 
   3 -20   6       12.10     -102.65    102.65 o 
   4 -20   6        0.15     -103.70    103.70 o 
   5 -20   6       39.92      -72.45    149.52 o 
  -4 -19   6      108.34      196.74     87.47 o 
  -3 -19   6      105.23      150.91    107.67 o 
  -2 -19   6      399.75      451.50    122.97 o 
  -1 -19   6        1.81      -14.57     99.19 o 
   0 -19   6       56.13      -50.72    104.46 o 
   1 -19   6      341.72      134.90    114.21 o 
   2 -19   6      754.08      638.01    143.01 o 
   3 -19   6      192.06      218.94    117.48 o 
   4 -19   6       33.62      -53.18    108.71 o 
   5 -19   6      237.92      258.54     93.48 o 
   6 -19   6      184.09       49.90     87.71 o 
   7 -19   6      455.14      543.48    132.77 o 
  -6 -18   6        1.04       41.94     88.52 o 
  -5 -18   6      202.68      209.40    117.87 o 
  -4 -18   6      630.37      472.32    102.33 o 
  -3 -18   6      239.21      215.16    108.18 o 
  -2 -18   6      936.95      929.58    145.91 o 
  -1 -18   6     2164.43     2371.41    200.08 o 
   0 -18   6     1570.14     1807.94    211.30 o 
   1 -18   6      550.50      569.95    129.48 o 
   2 -18   6      230.17      -14.70     98.46 o 
   3 -18   6        8.82      -14.28    100.35 o 
   4 -18   6       37.92       46.59     76.94 o 
   5 -18   6      590.02      627.60    108.91 o 
   6 -18   6      325.20      236.19    145.29 o 
   7 -18   6       75.64      115.44     89.55 o 
   8 -18   6      280.83      158.16    155.69 o 
  -7 -17   6       65.06       73.95     93.24 o 
  -6 -17   6       90.85       60.51    106.90 o 
  -5 -17   6      264.91      225.83     87.99 o 
  -4 -17   6        0.37      -83.01     83.01 o 
  -3 -17   6        0.95      -88.21     91.44 o 
  -2 -17   6      510.01      541.40    120.54 o 
  -1 -17   6       22.28      -17.30     85.43 o 
   0 -17   6      175.81      154.36     99.92 o 
   1 -17   6      471.09      360.91    116.20 o 
   2 -17   6       61.81       17.83    114.92 o 
   3 -17   6      700.71      790.88    128.72 o 
   4 -17   6     1102.08     1080.80    114.80 o 
   5 -17   6      788.60      729.89    103.80 o 
   6 -17   6     1664.65     1742.82    136.75 o 
   7 -17   6      219.28      319.15     92.27 o 
   8 -17   6      132.46      129.67    116.15 o 
   9 -17   6      612.54      674.67    195.23 o 
  -8 -16   6        1.28      132.16     90.31 o 
  -7 -16   6       26.64      128.58     84.75 o 
  -6 -16   6      141.14      159.24     86.35 o 
  -5 -16   6      590.86      771.59    136.18 o 
  -4 -16   6     8678.00     8533.53    323.99 o 
  -3 -16   6     1939.89     1997.22    175.62 o 
  -2 -16   6      458.80      540.20    113.65 o 
  -1 -16   6       46.51      118.37     85.15 o 
   0 -16   6      370.50      499.34    117.95 o 
   1 -16   6       12.66      -27.35     60.59 o 
   2 -16   6     1232.80     1255.84    111.53 o 
   3 -16   6        5.52       13.93     66.33 o 
   4 -16   6       44.42        6.08     92.89 o 
   5 -16   6      229.58      211.01     86.57 o 
   6 -16   6      101.53      143.33     79.14 o 
   7 -16   6      319.91      142.36    162.16 o 
   8 -16   6      105.20       -3.46    103.80 o 
   9 -16   6      321.50      244.66    148.28 o 
  -9 -15   6      171.27      322.79    172.99 o 
  -8 -15   6      481.46      657.76    112.16 o 
  -7 -15   6       65.26       24.37    106.52 o 
  -6 -15   6      978.06     1119.77    144.54 o 
  -5 -15   6        6.76       28.13     87.29 o 
  -4 -15   6      157.70      -28.72     82.33 o 
  -3 -15   6      509.28      617.29    116.46 o 
  -2 -15   6      174.13       99.10    121.09 o 
  -1 -15   6      234.89      202.94    187.82 o 
   0 -15   6     1293.46     1395.04    107.46 o 
   1 -15   6      631.86      728.77     88.18 o 
   2 -15   6       94.07       37.07     66.10 o 
   3 -15   6      304.00      424.48    106.15 o 
   4 -15   6      497.20      405.41     83.31 o 
   5 -15   6     1381.62     1452.16    127.34 o 
   6 -15   6      220.81      308.88     83.57 o 
   7 -15   6     1458.17     1568.01    126.29 o 
   8 -15   6        8.03      -40.35     76.19 o 
   9 -15   6       39.01      130.82    159.40 o 
  10 -15   6      138.89      -44.48    135.92 o 
 -10 -14   6        1.41      113.46    137.16 o 
  -9 -14   6      149.62      159.14    186.58 o 
  -8 -14   6       23.96      -33.21     71.75 o 
  -7 -14   6      426.03      491.29     98.67 o 
  -6 -14   6        1.05      -29.91     59.23 o 
  -5 -14   6      513.17      553.63    126.04 o 
  -4 -14   6      619.56      524.82    109.21 o 
  -3 -14   6     5449.72     5228.83    235.89 o 
  -2 -14   6      102.85      132.31    142.10 o 
  -1 -14   6     3174.37     3603.69    145.73 o 
   0 -14   6      175.86      131.19     64.01 o 
   1 -14   6       54.26       84.18     64.62 o 
   2 -14   6     4759.03     4374.47    164.69 o 
   3 -14   6      331.74      398.69     79.46 o 
   4 -14   6       93.59      206.36     73.27 o 
   5 -14   6      596.17      478.06     84.23 o 
   6 -14   6     2995.86     3076.75    152.17 o 
   7 -14   6     2196.22     2239.29    114.02 o 
   8 -14   6       44.40       30.01     70.63 o 
   9 -14   6      213.01      186.86     85.85 o 
  10 -14   6     1148.51     1044.82    144.92 o 
  11 -14   6      182.35      231.79    130.98 o 
 -10 -13   6      202.71       34.96    106.21 o 
  -9 -13   6      684.21      351.96    125.49 o 
  -8 -13   6      137.16      185.45     84.88 o 
  -7 -13   6      145.34      225.91     79.88 o 
  -6 -13   6     1168.83     1077.17    109.37 o 
  -5 -13   6     2649.82     2578.25    172.34 o 
  -4 -13   6      191.85      155.67    122.33 o 
  -3 -13   6       43.08      -31.55     73.63 o 
  -2 -13   6        1.11      -37.81     55.38 o 
  -1 -13   6      751.63      826.82     81.79 o 
   0 -13   6        6.92       71.81     59.99 o 
   1 -13   6      625.84      590.44     79.25 o 
   2 -13   6      324.22      390.30     77.91 o 
   3 -13   6      252.79      162.86     90.93 o 
   4 -13   6      594.68      694.94     71.41 o 
   5 -13   6     2666.01     2814.90    114.88 o 
   6 -13   6      819.85      804.66     84.25 o 
   7 -13   6     2813.26     2931.47    125.14 o 
   8 -13   6      570.98      563.76     77.36 o 
   9 -13   6      146.97       86.28     84.41 o 
  10 -13   6       69.31       94.59    129.15 o 
  11 -13   6       53.36       59.90     96.06 o 
  12 -13   6      101.00      -84.03    121.09 o 
 -11 -12   6       42.31       61.19    108.71 o 
 -10 -12   6      310.50      413.02    131.93 o 
  -9 -12   6       17.96      114.18    102.70 o 
  -8 -12   6       15.64       -9.88     79.22 o 
  -7 -12   6      174.61       85.38     70.11 o 
  -6 -12   6      124.31      245.95     76.84 o 
  -5 -12   6      943.77      727.51    109.93 o 
  -4 -12   6     4292.28     3978.07    192.95 o 
  -3 -12   6      296.34      388.31     94.44 o 
  -2 -12   6      359.91      371.53    108.54 o 
  -1 -12   6      389.72      448.91     68.24 o 
   0 -12   6     3386.95     3508.89    134.73 o 
   1 -12   6      282.17      261.66     54.50 o 
   2 -12   6     4756.39     4786.79    132.01 o 
   3 -12   6     1402.78     1481.33    143.40 o 
   4 -12   6     1622.90     1776.74     91.51 o 
   5 -12   6       22.25        6.68     50.03 o 
   6 -12   6      160.07      249.81     61.84 o 
   7 -12   6     1493.90     1594.68    135.90 o 
   8 -12   6       68.66      103.57     59.74 o 
   9 -12   6      133.67      129.45     76.18 o 
  10 -12   6      674.29      499.10    104.24 o 
  11 -12   6       15.29     -109.97    109.97 o 
  12 -12   6       74.27      127.32    105.03 o 
 -12 -11   6     1171.11     1255.66    182.56 o 
 -11 -11   6      516.13      761.66    150.25 o 
 -10 -11   6     1309.17     1628.05    179.99 o 
  -9 -11   6      285.85      274.03    106.43 o 
  -8 -11   6     1456.32     1707.40    125.73 o 
  -7 -11   6     1093.09      904.87     83.26 o 
  -6 -11   6       91.09        8.98     64.65 o 
  -5 -11   6       58.23       84.60     65.95 o 
  -4 -11   6     2616.56     2473.99     93.67 o 
  -3 -11   6     2834.92     2900.57     97.98 o 
  -2 -11   6       72.52      146.75     40.32 o 
  -1 -11   6      861.71      839.64     61.60 o 
   0 -11   6     3463.68     3246.68    103.03 o 
   1 -11   6     6743.49     7115.20    154.43 o 
   2 -11   6      362.98      503.44     61.35 o 
   3 -11   6     3540.43     3215.26    109.32 o 
   4 -11   6     3893.08     3732.09    118.09 o 
   5 -11   6     1813.39     1829.61     94.37 o 
   6 -11   6     4240.91     4051.59    150.89 o 
   7 -11   6       48.43       42.92     54.39 o 
   8 -11   6      854.60      773.14     81.05 o 
   9 -11   6       17.69        0.84     94.17 o 
  10 -11   6      244.87      167.54     78.83 o 
  11 -11   6       88.81      123.73     91.73 o 
  12 -11   6      134.48       84.09    166.81 o 
 -12 -10   6      255.69      258.14    130.50 o 
 -11 -10   6      215.06      198.94    115.33 o 
 -10 -10   6        4.74       26.92     97.67 o 
  -9 -10   6       38.37       81.06     95.92 o 
  -8 -10   6       23.78       49.22     54.99 o 
  -7 -10   6      410.32      426.84     58.22 o 
  -6 -10   6      576.87      614.40     68.93 o 
  -5 -10   6       80.99       22.58     37.02 o 
  -4 -10   6     1455.23     1444.40     57.94 o 
  -3 -10   6    14445.68    14530.31    192.97 o 
  -2 -10   6      904.28      865.03     47.06 o 
  -1 -10   6      952.44      867.31     70.94 o 
   0 -10   6    11516.80    11520.23    218.30 o 
   1 -10   6     3948.47     3942.24    109.50 o 
   2 -10   6       10.19        3.16     68.13 o 
   3 -10   6     2595.46     2771.31     99.24 o 
   4 -10   6     5178.42     5088.34    133.85 o 
   5 -10   6     5329.18     5330.93    144.37 o 
   6 -10   6      169.61      150.12     83.47 o 
   7 -10   6     1876.56     1835.12    159.45 o 
   8 -10   6     1151.21     1179.70    144.01 o 
   9 -10   6      594.95      664.25    192.68 o 
  10 -10   6      262.55      315.67     89.93 o 
  11 -10   6      263.89      397.59     96.08 o 
  12 -10   6      384.53      513.92    121.37 o 
  13 -10   6      138.80       19.77    130.98 o 
 -13  -9   6       19.12      132.13    212.53 o 
 -12  -9   6      546.69      560.97    138.92 o 
 -11  -9   6       51.73      151.31     82.60 o 
 -10  -9   6        3.15       54.89     71.43 o 
  -9  -9   6      103.87       13.22     72.61 o 
  -8  -9   6     1117.91     1178.08    128.91 o 
  -7  -9   6      108.01       87.40     47.95 o 
  -6  -9   6      429.67      474.95     45.93 o 
  -5  -9   6     1352.23     1238.33     58.24 o 
  -4  -9   6      138.58      143.60     36.94 o 
  -3  -9   6       95.32      132.02     32.12 o 
  -2  -9   6      360.56      494.21     38.70 o 
  -1  -9   6      433.95      433.65     41.95 o 
   0  -9   6      962.21     1101.65     61.51 o 
   1  -9   6      549.48      620.77     52.44 o 
   2  -9   6      555.31      547.09     72.77 o 
   3  -9   6       12.86      114.13     47.80 o 
   4  -9   6        5.68      -39.17     39.17 o 
   5  -9   6     3774.08     3557.11    115.47 o 
   6  -9   6      556.03      573.26     66.65 o 
   7  -9   6      693.96      745.26     74.24 o 
   8  -9   6      619.12      723.32     98.45 o 
   9  -9   6        1.06       46.29     67.49 o 
  10  -9   6       80.92       17.53     78.69 o 
  11  -9   6      521.62      442.30    100.22 o 
  12  -9   6      826.76     1006.71    169.29 o 
  13  -9   6      428.92      462.82    124.72 o 
 -13  -8   6      294.42      259.85    102.75 o 
 -12  -8   6      895.30     1041.91    128.50 o 
 -11  -8   6      293.72      407.36     91.84 o 
 -10  -8   6     1342.91     1468.73    120.23 o 
  -9  -8   6     1022.65      873.40    113.34 o 
  -8  -8   6       21.40       13.08     44.56 o 
  -7  -8   6      713.39      748.49     52.92 o 
  -6  -8   6      245.85      266.01     40.09 o 
  -5  -8   6     2984.77     3070.35     78.04 o 
  -4  -8   6     3668.75     3661.15     81.71 o 
  -3  -8   6     1892.44     1858.00     58.06 o 
  -2  -8   6     6357.11     6452.32    105.61 o 
  -1  -8   6     2540.58     2773.41     67.69 o 
   0  -8   6     4754.08     5139.65    115.14 o 
   1  -8   6     1515.88     1621.09     68.44 o 
   2  -8   6      464.47      451.84     48.47 o 
   3  -8   6     2821.33     2796.06     92.94 o 
   4  -8   6      273.74      226.61     47.66 o 
   5  -8   6      541.16      649.11     61.54 o 
   6  -8   6        5.45      -45.88     46.63 o 
   7  -8   6     1016.71     1150.10     92.39 o 
   8  -8   6     1141.06     1095.91    132.34 o 
   9  -8   6       92.46       21.01     69.52 o 
  10  -8   6      815.69      787.38    104.41 o 
  11  -8   6      636.07      649.16    103.65 o 
  12  -8   6      215.87      115.20     99.56 o 
  13  -8   6        3.85       14.61    100.20 o 
 -14  -7   6      309.29      217.48    155.69 o 
 -13  -7   6      131.31      224.50     93.15 o 
 -12  -7   6      275.45      424.92     95.52 o 
 -11  -7   6        9.03      154.92    126.00 o 
 -10  -7   6      240.88      185.76     74.14 o 
  -9  -7   6     2167.99     2248.80    106.35 o 
  -8  -7   6     1368.70     1294.49     71.66 o 
  -7  -7   6       93.99      134.41     38.36 o 
  -6  -7   6      758.65      788.07     54.65 o 
  -5  -7   6     4396.38     4369.90     89.88 o 
  -4  -7   6     4045.32     4165.77     84.92 o 
  -3  -7   6      250.45      326.10     38.85 o 
  -2  -7   6    31712.78    31700.25    344.25 o 
  -1  -7   6      603.93      716.45     38.60 o 
   0  -7   6     2730.14     2502.20     77.00 o 
   1  -7   6      952.57      978.70     55.20 o 
   2  -7   6        2.49       27.67     35.51 o 
   3  -7   6      120.12      141.91     39.72 o 
   4  -7   6      166.31      225.03     46.33 o 
   5  -7   6     2657.90     2669.32     96.62 o 
   6  -7   6      230.21      264.69     55.86 o 
   7  -7   6     1425.13     1306.96    117.00 o 
   8  -7   6       89.38       61.63     55.36 o 
   9  -7   6      156.58      220.19     73.34 o 
  10  -7   6        4.93      -31.85     69.69 o 
  11  -7   6      751.95      711.33    104.81 o 
  12  -7   6      874.04     1035.37    123.37 o 
  13  -7   6      288.22      412.76    122.97 o 
 -14  -6   6      407.63      288.69    110.36 o 
 -13  -6   6      298.18      359.58    112.15 o 
 -12  -6   6      393.42      498.50     99.77 o 
 -11  -6   6        2.22       32.51    108.44 o 
 -10  -6   6     3419.00     3599.17    192.98 o 
  -9  -6   6     2111.47     2442.21    110.22 o 
  -8  -6   6     1802.69     1982.98     80.82 o 
  -7  -6   6     1615.18     1772.44     64.48 o 
  -6  -6   6      406.43      348.85     42.94 o 
  -5  -6   6      240.59      237.54     37.16 o 
  -4  -6   6     1569.22     1619.47     68.89 o 
  -3  -6   6        4.09      -22.95     22.95 o 
  -2  -6   6     2417.62     2682.19     62.83 o 
  -1  -6   6     4395.37     4304.73     78.32 o 
   0  -6   6      436.58      568.89     35.44 o 
   1  -6   6     2158.50     2222.87     71.36 o 
   2  -6   6       24.48       58.26     34.35 o 
   3  -6   6     7777.79     7058.77    141.36 o 
   4  -6   6       89.01       30.21     41.02 o 
   5  -6   6     1984.60     1755.37     80.46 o 
   6  -6   6    12136.24    11480.00    216.11 o 
   7  -6   6     1187.16     1350.24     83.99 o 
   8  -6   6     1196.85     1278.77     87.89 o 
   9  -6   6        4.52      -50.52     50.52 o 
  10  -6   6       93.97      186.54     87.09 o 
  11  -6   6      752.16      690.59    102.24 o 
  12  -6   6      617.13      641.14    105.22 o 
  13  -6   6      875.87      991.45    146.29 o 
 -14  -5   6        1.02      132.92    129.74 o 
 -13  -5   6      241.63      132.93     98.44 o 
 -12  -5   6      341.50      425.76    107.96 o 
 -11  -5   6        0.66       47.01     94.51 o 
 -10  -5   6       15.24      -11.53     53.42 o 
  -9  -5   6      180.42       42.38     68.13 o 
  -8  -5   6     1341.32     1383.65     83.33 o 
  -7  -5   6      709.29      711.26     52.24 o 
  -6  -5   6       88.98       57.33     32.95 o 
  -5  -5   6    11977.51    11245.15    171.01 o 
  -4  -5   6     1108.80     1155.72     50.58 o 
  -3  -5   6     7436.60     6876.45    103.72 o 
  -2  -5   6      125.46       83.89     22.88 o 
  -1  -5   6      405.92      309.72     29.33 o 
   0  -5   6      555.25      719.95     35.60 o 
   1  -5   6     1577.69     1566.10     75.98 o 
   2  -5   6      124.46      139.55     35.80 o 
   3  -5   6     4179.75     4471.92    105.98 o 
   4  -5   6      151.56      206.48     42.98 o 
   5  -5   6     1722.62     2030.08     84.50 o 
   6  -5   6        5.67       21.13     44.95 o 
   7  -5   6       16.77       69.36     53.10 o 
   8  -5   6       29.76      -18.19     53.18 o 
   9  -5   6        7.09        4.27     52.57 o 
  10  -5   6       46.48       59.34     68.74 o 
  11  -5   6     3864.46     4144.21    177.53 o 
  12  -5   6       12.51      -59.38     73.80 o 
  13  -5   6      232.72      294.09    155.69 o 
 -15  -4   6      203.95       98.85    153.22 o 
 -14  -4   6      110.40      149.10    108.07 o 
 -13  -4   6      418.04      472.02    120.98 o 
 -12  -4   6      591.69      667.45    122.37 o 
 -11  -4   6     3883.21     4172.91    168.20 o 
 -10  -4   6      302.59      297.35     66.42 o 
  -9  -4   6     4093.34     4117.73    133.20 o 
  -8  -4   6     2137.64     1876.51    139.11 o 
  -7  -4   6     2073.79     1983.12     70.33 o 
  -6  -4   6      551.18      586.81     43.56 o 
  -5  -4   6      977.63     1017.66     64.10 o 
  -4  -4   6      103.08      118.40     28.37 o 
  -3  -4   6       33.82       21.28     30.25 o 
  -2  -4   6    21169.87    21213.91    217.89 o 
  -1  -4   6      424.10      496.28     26.25 o 
   0  -4   6     4960.99     4819.92    112.86 o 
   1  -4   6     2867.52     3004.71     74.08 o 
   2  -4   6      116.04       53.41     31.70 o 
   3  -4   6    15292.00    15081.69    231.77 o 
   4  -4   6     7502.11     7136.64    149.10 o 
   5  -4   6      161.72      284.88     55.49 o 
   6  -4   6     1338.37     1309.22     73.90 o 
   7  -4   6      988.61     1205.74    100.51 o 
   8  -4   6     1561.75     1653.65     91.34 o 
   9  -4   6      681.47      810.25     77.30 o 
  10  -4   6      638.65      692.24     94.08 o 
  11  -4   6        4.07       56.44     72.90 o 
  12  -4   6       53.59      217.97    182.88 o 
  13  -4   6       29.90      -69.20    116.15 o 
 -15  -3   6      503.12      624.34    140.01 o 
 -14  -3   6      248.53      326.78    116.32 o 
 -13  -3   6       13.86       62.12     74.48 o 
 -12  -3   6       33.50      -38.84     62.61 o 
 -11  -3   6       91.20       25.53    105.24 o 
 -10  -3   6       72.01      245.95     67.15 o 
  -9  -3   6      829.19      826.77     82.10 o 
  -8  -3   6      273.01      266.27     55.23 o 
  -7  -3   6      818.14      903.26     53.51 o 
  -6  -3   6      200.03      238.73     34.02 o 
  -5  -3   6     1322.83     1438.17     52.29 o 
  -4  -3   6     1717.16     1331.01     60.94 o 
  -3  -3   6     1281.33     1296.61     46.29 o 
  -2  -3   6    12385.27    12558.38    139.56 o 
  -1  -3   6      635.24      593.42     24.98 o 
   0  -3   6    23896.09    22888.33    293.27 o 
   1  -3   6     4504.25     4250.43     78.99 o 
   2  -3   6     9105.18     9439.02    155.87 o 
   3  -3   6     6252.56     6257.40    139.83 o 
   4  -3   6     3934.14     4114.86    103.92 o 
   5  -3   6      727.04      809.36     81.69 o 
   6  -3   6     2592.08     2604.09     95.79 o 
   7  -3   6       19.82        4.25     47.29 o 
   8  -3   6      104.01       88.31     54.76 o 
   9  -3   6     2382.21     2334.19    109.21 o 
  10  -3   6      582.87      659.58     89.86 o 
  11  -3   6      223.04      376.10     84.25 o 
  12  -3   6     1148.76     1287.32    196.47 o 
  13  -3   6      365.82      594.61    233.54 o 
 -15  -2   6       21.77      339.45    125.88 o 
 -14  -2   6     1347.15     1189.70    124.49 o 
 -13  -2   6        5.42       88.25     71.37 o 
 -12  -2   6      791.03      745.20     95.53 o 
 -11  -2   6      861.92      890.48    100.00 o 
 -10  -2   6     6483.36     6320.17    193.36 o 
  -9  -2   6       84.83       84.64    110.24 o 
  -8  -2   6      554.95      586.77     70.15 o 
  -7  -2   6        9.55       30.63     39.95 o 
  -6  -2   6      178.73      161.47     34.24 o 
  -5  -2   6       57.04      112.76     28.44 o 
  -4  -2   6      785.51      785.84     76.32 o 
  -3  -2   6      787.43      771.57     43.35 o 
  -2  -2   6     4919.95     5111.35    125.97 o 
  -1  -2   6      124.39      135.50     24.20 o 
   0  -2   6     4240.54     4032.49     87.41 o 
   1  -2   6     2730.28     2755.19     52.43 o 
   2  -2   6      307.82      401.14     32.22 o 
   3  -2   6       21.51       66.19     29.84 o 
   4  -2   6     2738.06     2463.41     71.24 o 
   5  -2   6     5216.11     5112.42    129.34 o 
   6  -2   6     9315.66     8786.38    218.66 o 
   7  -2   6      802.18      823.75     68.08 o 
   8  -2   6     1641.84     1481.04     87.74 o 
   9  -2   6     1128.33     1199.59     85.76 o 
  10  -2   6      160.13      210.33     69.39 o 
  11  -2   6      343.00      530.56    189.06 o 
  12  -2   6      904.95     1101.71    339.81 o 
  13  -2   6      158.81      254.19    261.96 o 
 -15  -1   6        0.11      -54.30     74.32 o 
 -14  -1   6       49.51      106.67     82.44 o 
 -13  -1   6       27.88       21.61    115.19 o 
 -12  -1   6       29.68       75.94     64.06 o 
 -11  -1   6     1665.34     1586.49    248.12 o 
 -10  -1   6       46.30       47.28     61.35 o 
  -9  -1   6      197.51      137.01     63.00 o 
  -8  -1   6     1469.38     1503.45     93.76 o 
  -7  -1   6       21.69       -4.20     41.28 o 
  -6  -1   6     8869.59     8384.37    186.62 o 
  -5  -1   6       58.59       71.86     49.47 o 
  -4  -1   6      731.72      586.14     39.45 o 
  -3  -1   6    11192.09    11878.69    258.97 o 
  -2  -1   6     1687.75     1525.85     50.58 o 
  -1  -1   6    10350.57    10672.58    132.34 o 
   0  -1   6     4042.87     4303.54     71.47 o 
   1  -1   6       73.95       69.43     22.32 o 
   2  -1   6     9658.18    10372.12    147.29 o 
   3  -1   6     2056.75     1925.72     93.22 o 
   4  -1   6     2009.50     1866.86     62.36 o 
   5  -1   6     1110.70     1152.34     87.80 o 
   6  -1   6       32.58       33.96     46.40 o 
   7  -1   6        2.42        0.97     42.80 o 
   8  -1   6        0.36       27.01     52.07 o 
   9  -1   6       70.86      105.02     67.23 o 
  10  -1   6       61.51      106.27     82.99 o 
  11  -1   6      141.25      158.42     93.18 o 
  12  -1   6        6.55       -8.00     88.66 o 
  13  -1   6        0.50      181.26    134.69 o 
 -15   0   6       14.96       73.12     81.04 o 
 -14   0   6       16.34      -22.83     97.72 o 
 -13   0   6     1907.40     1972.07    134.50 o 
 -12   0   6      289.07      252.53    149.23 o 
 -11   0   6     1653.31     1502.19    112.08 o 
 -10   0   6     1657.90     1444.39    105.98 o 
  -9   0   6     1445.33     1374.38     97.15 o 
  -8   0   6     1776.08     1605.78    102.66 o 
  -7   0   6        2.37      -39.34     39.34 o 
  -6   0   6     8026.39     7498.03    309.30 o 
  -5   0   6     2956.59     3144.84    103.48 o 
  -4   0   6     4486.46     4835.01     98.67 o 
  -3   0   6    15397.78    15469.77    223.01 o 
  -2   0   6     5411.91     5236.70     90.57 o 
  -1   0   6     2979.25     3075.81     79.97 o 
   0   0   6     1170.58     1209.84     40.15 o 
   1   0   6      482.07      407.46     31.22 o 
   2   0   6     7087.75     7436.31    118.02 o 
   3   0   6     2195.60     2096.65     63.03 o 
   4   0   6     1543.11     1674.20     73.76 o 
   5   0   6       82.67       72.49     35.53 o 
   6   0   6     3146.52     3054.77     91.67 o 
   7   0   6     1551.82     1602.10     75.65 o 
   8   0   6        0.79      -51.75     51.75 o 
   9   0   6       22.37       73.74     62.20 o 
  10   0   6      106.02       72.00     84.74 o 
  11   0   6      693.27      659.81    126.61 o 
  12   0   6       71.32      117.56     97.81 o 
  13   0   6      507.95      413.42    121.73 o 
 -15   1   6      545.16      685.22    187.99 o 
 -14   1   6       55.93      180.72     83.69 o 
 -13   1   6       26.04        3.85     85.30 o 
 -12   1   6       44.88      -42.37     61.89 o 
 -11   1   6      280.60      363.32     76.81 o 
 -10   1   6      155.96      137.24     72.54 o 
  -9   1   6      192.07      203.09     64.04 o 
  -8   1   6      356.42      262.97     81.20 o 
  -7   1   6     1096.21     1107.39    100.13 o 
  -6   1   6      824.18      802.11     78.89 o 
  -5   1   6     4889.18     5130.95    104.48 o 
  -4   1   6        0.96       -0.43     28.62 o 
  -3   1   6     6618.21     6429.16    119.27 o 
  -2   1   6      890.74     1049.95     56.31 o 
  -1   1   6      650.98      684.35     48.95 o 
   0   1   6    26240.31    27492.74    292.55 o 
   1   1   6     3105.75     3157.91     66.91 o 
   2   1   6     7251.61     7048.83    138.40 o 
   3   1   6     1678.55     1715.72     62.21 o 
   4   1   6    12276.92    12304.46    183.56 o 
   5   1   6     1449.93     1466.98     64.14 o 
   6   1   6     4084.55     4002.18    105.33 o 
   7   1   6     3318.49     3280.37    121.85 o 
   8   1   6      730.33      835.68     83.83 o 
   9   1   6       15.48       14.23    103.26 o 
  10   1   6      297.45      450.40     91.46 o 
  11   1   6     1895.59     1664.87    158.91 o 
  12   1   6       31.75      162.31     99.42 o 
 -15   2   6       20.89       -6.99     76.51 o 
 -14   2   6      548.49      514.63    103.34 o 
 -13   2   6      526.15      761.90    137.06 o 
 -12   2   6      162.18      100.57     68.14 o 
 -11   2   6       21.49       65.48     65.07 o 
 -10   2   6      873.44      761.40     90.30 o 
  -9   2   6        0.89       13.66     59.14 o 
  -8   2   6       76.51       18.24     53.17 o 
  -7   2   6      531.78      536.70     66.30 o 
  -6   2   6    16882.49    16390.87    363.14 o 
  -5   2   6     5583.97     6250.26    122.44 o 
  -4   2   6    14013.74    14180.96    215.43 o 
  -3   2   6       76.22      153.22     33.34 o 
  -2   2   6     3158.17     2788.66     65.61 o 
  -1   2   6     7280.05     7295.88    113.44 o 
   0   2   6      285.13      266.37     29.38 o 
   1   2   6     1763.79     1614.30     49.11 o 
   2   2   6      667.21      658.50     92.71 o 
   3   2   6     2052.57     2315.00     65.31 o 
   4   2   6     2353.52     2327.61     70.39 o 
   5   2   6     3630.40     3533.94     91.67 o 
   6   2   6     1428.18     1410.79     86.26 o 
   7   2   6     1592.79     1814.82     99.98 o 
   8   2   6     1397.02     1485.77     97.31 o 
   9   2   6     1635.73     1508.54    102.33 o 
  10   2   6     2170.05     2223.73    143.70 o 
  11   2   6      574.01      611.46    105.68 o 
  12   2   6     2795.49     3101.51    289.14 o 
 -15   3   6       55.08       37.72     79.87 o 
 -14   3   6      729.47      699.37    110.56 o 
 -13   3   6      410.64      354.20     91.99 o 
 -12   3   6     3785.95     4239.38    198.38 o 
 -11   3   6      171.18      180.27    109.48 o 
 -10   3   6      392.10      382.81     82.77 o 
  -9   3   6     4413.63     4033.51    153.69 o 
  -8   3   6      339.01      247.80     63.30 o 
  -7   3   6       74.71       92.91     53.70 o 
  -6   3   6     6498.70     6728.17    213.31 o 
  -5   3   6    18119.19    18836.94    277.66 o 
  -4   3   6      346.40      441.17     41.94 o 
  -3   3   6    12098.49    12761.92    198.47 o 
  -2   3   6     5600.23     5744.16     98.83 o 
  -1   3   6     3123.54     2934.82    112.09 o 
   0   3   6     3889.66     4030.93     93.16 o 
   1   3   6     5495.09     5600.67    103.61 o 
   2   3   6    18063.13    17718.70    256.78 o 
   3   3   6     2791.33     2981.62     80.05 o 
   4   3   6     5517.04     5461.63    108.83 o 
   5   3   6      341.46      417.63     60.64 o 
   6   3   6     1141.30     1129.09     82.33 o 
   7   3   6        8.49      107.60     58.33 o 
   8   3   6      838.74      839.76     82.13 o 
   9   3   6        1.44      112.74     64.97 o 
  10   3   6       87.58      -10.43     75.60 o 
  11   3   6      117.17       -8.17    130.07 o 
  12   3   6      329.75      301.78     99.39 o 
 -15   4   6      209.17      114.87     87.67 o 
 -14   4   6        6.46       66.29     82.71 o 
 -13   4   6      125.58       76.92     91.38 o 
 -12   4   6      549.36      556.61     91.87 o 
 -11   4   6        3.93      -25.26     64.81 o 
 -10   4   6       30.27       80.35     92.90 o 
  -9   4   6      125.28      137.52     64.61 o 
  -8   4   6       17.30       -7.97     86.92 o 
  -7   4   6     6137.98     6013.01    170.29 o 
  -6   4   6       56.47       81.50     36.82 o 
  -5   4   6        7.36       62.55     34.68 o 
  -4   4   6    12708.00    12684.73    204.58 o 
  -3   4   6     9430.96     9035.05    157.72 o 
  -2   4   6     1531.58     1495.51     52.37 o 
  -1   4   6      376.39      414.81     34.64 o 
   0   4   6     7187.04     6920.27    125.78 o 
   1   4   6      368.90      316.35     28.18 o 
   2   4   6      213.65      227.13     29.78 o 
   3   4   6     5856.93     5818.36    155.14 o 
   4   4   6        6.10       -5.36     44.97 o 
   5   4   6     2224.24     2142.96    100.59 o 
   6   4   6      488.04      480.34     69.04 o 
   7   4   6     1367.73     1407.76     92.41 o 
   8   4   6        1.42      -23.55     57.06 o 
   9   4   6       24.70       31.60     63.61 o 
  10   4   6       24.67      -26.41     67.96 o 
  11   4   6       87.83       92.28    100.94 o 
 -15   5   6      856.28      705.00    118.08 o 
 -14   5   6      106.92       89.68     78.23 o 
 -13   5   6      742.36      851.10    111.94 o 
 -12   5   6     1804.91     1666.55    129.71 o 
 -11   5   6       61.17      204.08     74.92 o 
 -10   5   6      188.21      204.31     72.52 o 
  -9   5   6     1025.41     1055.18    109.49 o 
  -8   5   6       50.42       43.97     57.57 o 
  -7   5   6     1650.34     1375.00     93.22 o 
  -6   5   6     1154.71     1187.31    127.70 o 
  -5   5   6      662.66      819.90     65.47 o 
  -4   5   6      226.37      201.49     41.02 o 
  -3   5   6     1644.55     1819.01     67.80 o 
  -2   5   6      718.17      610.22     39.21 o 
  -1   5   6       75.01       57.42     37.53 o 
   0   5   6     1636.15     1588.81     59.56 o 
   1   5   6      169.73      224.43     38.51 o 
   2   5   6     1027.30     1035.92     70.71 o 
   3   5   6     5759.22     5940.02    161.32 o 
   4   5   6       44.69      177.80     58.17 o 
   5   5   6    15363.27    14566.15    268.38 o 
   6   5   6       49.39       30.55     52.99 o 
   7   5   6     3239.11     3378.86    154.81 o 
   8   5   6      831.31     1021.01    112.35 o 
   9   5   6       12.45       53.55     83.22 o 
  10   5   6        2.78       75.94     88.56 o 
  11   5   6      128.32      164.55    107.46 o 
 -15   6   6      112.73      -56.84    133.45 o 
 -14   6   6       13.97      -46.52     75.25 o 
 -13   6   6       18.76      -62.47     69.33 o 
 -12   6   6      173.15      154.70    105.78 o 
 -11   6   6       29.70       47.76     66.57 o 
 -10   6   6       25.23       24.92     62.81 o 
  -9   6   6     1013.27     1137.95    101.51 o 
  -8   6   6     1118.04     1038.35     91.54 o 
  -7   6   6     1111.06     1154.35     89.91 o 
  -6   6   6     3967.57     3629.61    118.21 o 
  -5   6   6     2212.77     2238.28     84.10 o 
  -4   6   6     5045.24     5386.83    123.29 o 
  -3   6   6     7557.15     7008.37    141.26 o 
  -2   6   6     4001.61     4097.28     84.73 o 
  -1   6   6     6658.16     6848.13    161.44 o 
   0   6   6       52.50      130.43     47.89 o 
   1   6   6     1762.70     1790.31    123.92 o 
   2   6   6       99.00       14.07     68.08 o 
   3   6   6      308.93      266.58     86.17 o 
   4   6   6     1766.82     1903.67    144.92 o 
   5   6   6      249.64      253.26     79.37 o 
   6   6   6      139.22      175.62     74.81 o 
   7   6   6       47.71      160.59     75.98 o 
   8   6   6       29.09       65.17     79.37 o 
   9   6   6      166.64      161.26     83.09 o 
  10   6   6      904.03     1185.21    129.79 o 
  11   6   6       69.01      195.23    123.84 o 
 -15   7   6       61.26      242.19    148.28 o 
 -14   7   6      841.17      940.33    197.76 o 
 -13   7   6      162.02       68.01    110.37 o 
 -12   7   6     1880.01     1950.55    224.68 o 
 -11   7   6      888.33     1059.65    177.53 o 
 -10   7   6       75.27       30.06     67.51 o 
  -9   7   6     5266.64     4882.69    174.49 o 
  -8   7   6      154.51      210.89     70.18 o 
  -7   7   6      526.68      562.19    113.87 o 
  -6   7   6       31.78      -54.22     54.22 o 
  -5   7   6      232.76      303.26     48.89 o 
  -4   7   6     1448.50     1403.56    117.71 o 
  -3   7   6      140.04       96.09     53.66 o 
  -2   7   6       31.85       45.52     43.02 o 
  -1   7   6     7491.14     7178.24    170.57 o 
   0   7   6     3060.31     3284.68    189.06 o 
   1   7   6        0.09      -33.38     70.76 o 
   2   7   6     5753.80     5522.54    219.18 o 
   3   7   6        3.13      -28.90    205.12 o 
   4   7   6     1112.02     1345.62    215.01 o 
   5   7   6        6.03       31.76     73.48 o 
   6   7   6      284.90      356.08     82.66 o 
   7   7   6       17.35       73.19     76.63 o 
   8   7   6      970.47      978.40    117.81 o 
   9   7   6       63.74      205.52    102.61 o 
  10   7   6      489.85      685.75    120.76 o 
 -14   8   6      178.39      158.52     88.95 o 
 -13   8   6      116.30      102.11     85.58 o 
 -12   8   6      146.71      158.68     82.02 o 
 -11   8   6       20.03       34.92     70.99 o 
 -10   8   6      287.55      251.45     77.65 o 
  -9   8   6      411.95      466.68     91.94 o 
  -8   8   6       99.07      147.39     67.28 o 
  -7   8   6      756.32      676.31     87.18 o 
  -6   8   6     1522.75     1607.49    169.43 o 
  -5   8   6       90.99       43.46     56.20 o 
  -4   8   6     5399.33     5568.84    215.30 o 
  -3   8   6     1059.68     1255.40     90.28 o 
  -2   8   6      126.59      146.82     56.16 o 
  -1   8   6      713.23      776.70    106.43 o 
   0   8   6     1934.07     1688.97    139.28 o 
   1   8   6      164.16       29.32     76.65 o 
   2   8   6        4.86      -74.90     74.90 o 
   3   8   6      583.85      614.01    107.37 o 
   4   8   6      173.07      104.33     84.63 o 
   5   8   6       57.83       64.18     70.76 o 
   6   8   6      157.46      116.67     78.34 o 
   7   8   6       54.94       80.70     80.13 o 
   8   8   6       35.83      -12.47     80.36 o 
   9   8   6       29.69      -45.32     87.18 o 
  10   8   6      195.72      253.76    100.11 o 
 -14   9   6      150.73      328.69    158.16 o 
 -13   9   6       98.03       66.99     89.06 o 
 -12   9   6     1528.19     1599.95    233.93 o 
 -11   9   6      403.19      344.34    102.13 o 
 -10   9   6      178.02      176.02     73.99 o 
  -9   9   6      106.20      152.24     83.65 o 
  -8   9   6     2270.40     2223.36    345.99 o 
  -7   9   6      743.16      758.30    115.20 o 
  -6   9   6      675.87      735.20     84.43 o 
  -5   9   6      246.61      227.96     67.21 o 
  -4   9   6      395.41      408.76     82.48 o 
  -3   9   6     2903.91     3005.62    123.36 o 
  -2   9   6       31.59      114.77     81.35 o 
  -1   9   6     2746.83     2962.90    180.35 o 
   0   9   6     4507.79     4024.28    480.67 o 
   1   9   6        0.40      111.08     84.09 o 
   2   9   6     1039.35      834.62    120.42 o 
   3   9   6     1352.14     1285.20    137.10 o 
   4   9   6     1225.74     1371.22    145.28 o 
   5   9   6      517.83      703.56    126.47 o 
   6   9   6      851.72      608.83    105.51 o 
   7   9   6      199.15      239.80    103.70 o 
   8   9   6      202.85      226.15     97.56 o 
   9   9   6      189.16      222.78     95.58 o 
 -13  10   6      623.55      613.83    113.56 o 
 -12  10   6      703.43      903.35    197.78 o 
 -11  10   6      708.16      523.24    135.88 o 
 -10  10   6        1.73      -84.03     84.03 o 
  -9  10   6     1701.22     1817.33    192.76 o 
  -8  10   6       10.45      -67.61    191.53 o 
  -7  10   6     1209.68     1168.83    133.45 o 
  -6  10   6      461.67      361.33     91.91 o 
  -5  10   6      185.99      260.98     70.45 o 
  -4  10   6     4565.55     4323.51    153.44 o 
  -3  10   6      594.18      777.05    132.22 o 
  -2  10   6     1020.53     1019.91    221.18 o 
  -1  10   6        3.28      -78.97     78.97 o 
   0  10   6        1.51      -98.85     98.85 o 
   1  10   6      901.02      820.60    121.44 o 
   2  10   6      433.19      453.07    163.11 o 
   3  10   6       80.86      173.36    143.34 o 
   4  10   6       49.54      194.50     99.56 o 
   5  10   6     1297.82     1180.98    151.09 o 
   6  10   6       76.59      -45.46     74.44 o 
   7  10   6       94.95      255.37     91.32 o 
   8  10   6        0.48      258.27     97.69 o 
 -13  11   6      163.23      210.06    163.11 o 
 -12  11   6       15.52      108.61    109.05 o 
 -11  11   6      772.63      767.38    146.63 o 
 -10  11   6      320.04      354.21    121.11 o 
  -9  11   6       62.11      -33.48     89.34 o 
  -8  11   6      616.59      443.98    112.15 o 
  -7  11   6      199.62       94.15     81.38 o 
  -6  11   6     5494.74     5610.08    188.59 o 
  -5  11   6      686.00      773.70     92.66 o 
  -4  11   6     1325.49     1727.46    148.12 o 
  -3  11   6     4421.51     4332.11    219.56 o 
  -2  11   6       66.37      132.80     92.89 o 
  -1  11   6        1.44      -12.69     81.75 o 
   0  11   6      149.29       37.59    101.32 o 
   1  11   6     1292.25     1223.34    140.66 o 
   2  11   6      647.05      555.79    165.58 o 
   3  11   6      178.05      215.01     99.61 o 
   4  11   6      266.80      283.21    104.67 o 
   5  11   6       51.58       43.85    124.80 o 
   6  11   6      179.14      253.68     95.17 o 
   7  11   6       23.00      253.12     91.96 o 
 -12  12   6      452.68      426.37    139.43 o 
 -11  12   6      111.84      184.86    123.79 o 
 -10  12   6      394.64      339.15    118.84 o 
  -9  12   6       14.24      140.92    132.22 o 
  -8  12   6      331.10      365.23    107.75 o 
  -7  12   6       72.28       79.59     94.12 o 
  -6  12   6      280.36      234.06     86.96 o 
  -5  12   6        4.71       59.02     96.38 o 
  -4  12   6      107.47      219.34     97.80 o 
  -3  12   6       22.94      -59.14    112.45 o 
  -2  12   6      123.93      163.95    126.04 o 
  -1  12   6      130.85       11.94    165.58 o 
   0  12   6      568.80      540.96    118.83 o 
   1  12   6     1313.92     1048.13    139.80 o 
   2  12   6      160.97      182.13     98.44 o 
   3  12   6      267.78      399.35    216.24 o 
   4  12   6     1713.88     1729.08    173.87 o 
   5  12   6      132.91      261.13    114.21 o 
   6  12   6      312.10      368.08    102.34 o 
   7  12   6       22.79      244.97    126.61 o 
 -12  13   6       14.42      -96.38    128.51 o 
 -11  13   6       31.01     -174.23    174.23 o 
 -10  13   6       45.66      -16.49    100.77 o 
  -9  13   6       34.63      -75.85     91.68 o 
  -8  13   6      353.54      334.99    110.39 o 
  -7  13   6      427.58      612.82    153.22 o 
  -6  13   6       98.94      161.75    101.36 o 
  -5  13   6      510.09      682.72    169.29 o 
  -4  13   6      118.08      146.38     99.73 o 
  -3  13   6      395.71      308.33    106.43 o 
  -2  13   6      520.95      745.62    128.22 o 
  -1  13   6      108.28      137.39    142.10 o 
   0  13   6     1211.47     1145.67    152.90 o 
   1  13   6        3.20       92.43     95.68 o 
   2  13   6       25.55       23.34     92.63 o 
   3  13   6      131.93       24.24    134.69 o 
   4  13   6      116.35      148.26    113.43 o 
   5  13   6      113.94      153.50    219.95 o 
   6  13   6      108.01      294.09    180.41 o 
 -11  14   6       40.46       93.91    145.81 o 
 -10  14   6      540.56      448.69    218.71 o 
  -9  14   6      345.67      203.33    117.57 o 
  -8  14   6        0.21       12.36    177.94 o 
  -7  14   6        0.44       64.25    165.58 o 
  -6  14   6       23.25       22.64     96.15 o 
  -5  14   6      635.27      633.30    129.36 o 
  -4  14   6       20.75       52.52    100.55 o 
  -3  14   6      138.47       99.56     98.57 o 
  -2  14   6     1711.87     1561.82    211.30 o 
  -1  14   6       90.35       26.32    100.20 o 
   0  14   6       61.85       18.47     93.93 o 
   1  14   6      757.12      918.50    149.22 o 
   2  14   6        3.59      -84.30     84.30 o 
   3  14   6      731.58      823.93    149.22 o 
   4  14   6       14.98      138.24    115.18 o 
  -8  15   6       23.90      187.82    195.23 o 
  -7  15   6      574.82      464.61    215.01 o 
  -6  15   6      107.56      -11.06     97.96 o 
  -5  15   6     1207.38     1402.21    167.11 o 
  -4  15   6      227.09      260.16    113.91 o 
  -3  15   6     1557.64     1578.87    311.39 o 
  -2  15   6      611.79      515.96    132.26 o 
  -1  15   6      600.05      731.48    147.47 o 
   0  15   6      668.50      579.88    130.11 o 
   1  15   6      948.84      854.43    150.28 o 
   2  15   6      413.89      244.70    113.39 o 
   3  15   6      597.63      674.67    205.12 o 
  -6  16   6       59.50     -121.09    165.58 o 
  -5  16   6      122.09      216.11    121.14 o 
  -4  16   6       33.56      101.61    112.23 o 
  -3  16   6       28.25      123.07    106.88 o 
  -2  16   6        4.79       71.67    153.22 o 
  -1  16   6       24.40      -60.34    103.76 o 
   0  16   6       27.59      130.83    111.19 o 
   1  16   6       26.04      103.80    143.34 o 
  -5  17   6      202.04      207.59    153.22 o 
  -4  17   6     1560.45     1574.23    242.19 o 
  -3  17   6      265.72      163.11    155.69 o 
  -2  17   6      510.03      790.82    210.06 o 
  -3 -20   7      421.22      518.95    134.19 o 
  -2 -20   7       17.54       19.25    109.72 o 
  -1 -20   7        7.91      114.32    109.85 o 
   0 -20   7       13.24        6.39    110.05 o 
   1 -20   7        2.64       16.50    106.95 o 
   2 -20   7       47.04      -16.74    111.01 o 
   3 -20   7        1.18       33.84    107.67 o 
   4 -20   7       30.79       70.52    114.01 o 
   5 -20   7       26.38       96.38    155.69 o 
  -5 -19   7       88.40      164.93    118.10 o 
  -4 -19   7      854.65      683.17    140.01 o 
  -3 -19   7       36.43      167.44    107.96 o 
  -2 -19   7       68.62      -48.70     93.22 o 
  -1 -19   7       15.06      -82.23     86.63 o 
   0 -19   7     1066.03      788.34    168.05 o 
   1 -19   7        0.19      -68.46    102.22 o 
   2 -19   7      924.27      810.49    152.90 o 
   3 -19   7        2.16      -93.59     97.96 o 
   4 -19   7      604.20      511.69    135.94 o 
   5 -19   7       17.82       30.42     81.90 o 
   6 -19   7      463.76      622.17    131.93 o 
   7 -19   7      113.38     -101.28    101.32 o 
  -6 -18   7      874.02      829.36    253.15 o 
  -5 -18   7        1.25      -49.64    114.22 o 
  -4 -18   7      641.52      501.08    127.42 o 
  -3 -18   7        0.48       73.34     95.57 o 
  -2 -18   7      396.25      326.23    118.79 o 
  -1 -18   7      738.23      677.40    130.92 o 
   0 -18   7      975.32      875.92    168.05 o 
   1 -18   7      356.59      287.91    124.80 o 
   2 -18   7     1397.88     1486.13    165.98 o 
   3 -18   7      112.65       48.71     96.86 o 
   4 -18   7      166.62      199.21     87.87 o 
   5 -18   7        0.66      -81.57     93.20 o 
   6 -18   7        1.02     -100.09    117.39 o 
   7 -18   7       30.78       70.70    100.20 o 
   8 -18   7        4.98      -76.61    133.45 o 
  -7 -17   7      117.18       42.90     85.29 o 
  -6 -17   7        0.58       93.50     71.49 o 
  -5 -17   7      355.32      352.21    116.12 o 
  -4 -17   7        5.17      126.06    147.04 o 
  -3 -17   7      273.71      349.91    110.05 o 
  -2 -17   7       59.87      254.38    104.15 o 
  -1 -17   7      341.78      477.22    160.64 o 
   0 -17   7      181.99      172.42    102.13 o 
   1 -17   7      968.58     1082.26    254.55 o 
   2 -17   7      441.87      480.05     93.10 o 
   3 -17   7      242.11      218.24     81.52 o 
   4 -17   7      181.97      253.42     86.43 o 
   5 -17   7        2.31       50.82     72.90 o 
   6 -17   7      112.21       74.46     79.33 o 
   7 -17   7      124.04      162.63     99.56 o 
   8 -17   7      113.61      121.09    138.39 o 
  -8 -16   7        0.25       57.98     85.88 o 
  -7 -16   7      258.40      187.76     86.00 o 
  -6 -16   7      364.64      403.89     84.44 o 
  -5 -16   7     4891.67     4699.46    240.16 o 
  -4 -16   7       38.47       85.47     91.39 o 
  -3 -16   7     2036.06     1917.13    168.63 o 
  -2 -16   7       84.96      -72.89     77.63 o 
  -1 -16   7        4.10       36.30     83.66 o 
   0 -16   7        5.27      -78.58     78.58 o 
   1 -16   7     1799.10     1936.35    126.74 o 
   2 -16   7      278.95      254.83     77.89 o 
   3 -16   7      827.21     1023.67    104.41 o 
   4 -16   7      147.86      266.87     83.45 o 
   5 -16   7       41.77      -38.77    109.33 o 
   6 -16   7      300.75      342.47     91.25 o 
   7 -16   7      446.39      535.40     98.88 o 
   8 -16   7      265.09      124.51     98.63 o 
   9 -16   7      197.66      212.53    158.16 o 
  -9 -15   7        7.20      -53.19    129.74 o 
  -8 -15   7       93.41       22.06     79.72 o 
  -7 -15   7     1437.70     1566.21    136.84 o 
  -6 -15   7     1338.14     1300.42    123.02 o 
  -5 -15   7     1047.77     1305.70    145.67 o 
  -4 -15   7      146.06      183.27     94.32 o 
  -3 -15   7      570.82      558.85    112.70 o 
  -2 -15   7      735.36      705.97    119.69 o 
  -1 -15   7       69.00      128.12     88.24 o 
   0 -15   7      664.00      788.10    124.13 o 
   1 -15   7     1451.37     1491.25    182.66 o 
   2 -15   7       31.15       -2.46     65.38 o 
   3 -15   7      857.11      829.76     97.15 o 
   4 -15   7       58.40      120.67     71.50 o 
   5 -15   7        8.86       78.82     71.13 o 
   6 -15   7      266.59      297.99     83.31 o 
   7 -15   7       29.76       86.95     76.61 o 
   8 -15   7     2076.45     1985.50    167.81 o 
   9 -15   7      463.91      509.09    170.52 o 
  10 -15   7     1119.52     1150.15    152.00 o 
 -10 -14   7      148.23      322.65    126.68 o 
  -9 -14   7       14.32       79.28    184.11 o 
  -8 -14   7      377.36      483.50     98.04 o 
  -7 -14   7      608.82      662.31    117.00 o 
  -6 -14   7        0.85      -58.16     65.64 o 
  -5 -14   7      843.29     1020.05    149.52 o 
  -4 -14   7     1097.68     1226.71    133.61 o 
  -3 -14   7      122.49       86.50     85.63 o 
  -2 -14   7      608.66      632.91     80.68 o 
  -1 -14   7        3.28       86.93     62.91 o 
   0 -14   7       81.55       64.18     63.07 o 
   1 -14   7      428.44      571.18     84.23 o 
   2 -14   7     2095.73     2206.45    159.13 o 
   3 -14   7      467.19      552.39     84.09 o 
   4 -14   7      815.84      798.30     93.95 o 
   5 -14   7      189.02      184.78     82.58 o 
   6 -14   7       43.36      -45.19     53.29 o 
   7 -14   7       44.08       55.44     61.14 o 
   8 -14   7      208.81      275.69     81.26 o 
   9 -14   7       25.52      -72.78     87.73 o 
  10 -14   7        1.27       34.23     92.57 o 
  11 -14   7       42.13       24.71    138.39 o 
 -11 -13   7        3.77      181.40    129.48 o 
 -10 -13   7     1786.27     1524.58    181.64 o 
  -9 -13   7        3.37       32.31    105.45 o 
  -8 -13   7      632.66      727.39    112.62 o 
  -7 -13   7      388.67      477.98     78.12 o 
  -6 -13   7      226.81      260.32    100.58 o 
  -5 -13   7       10.20      -28.42     78.64 o 
  -4 -13   7       57.24      178.53     86.17 o 
  -3 -13   7      862.29      890.52     87.16 o 
  -2 -13   7      869.72      990.87     89.22 o 
  -1 -13   7        9.79       32.39     56.62 o 
   0 -13   7      951.09     1106.14     93.25 o 
   1 -13   7       60.07       32.24     94.39 o 
   2 -13   7       24.68       49.54     61.39 o 
   3 -13   7      280.21      340.84     59.98 o 
   4 -13   7      537.06      511.97     67.64 o 
   5 -13   7       97.74       92.41     56.75 o 
   6 -13   7      387.10      193.84     62.34 o 
   7 -13   7     1645.33     1898.58    106.25 o 
   8 -13   7      210.43      242.04     71.62 o 
   9 -13   7      726.93      757.45    135.92 o 
  10 -13   7      558.96      456.78    113.55 o 
  11 -13   7      142.16      -48.11     89.98 o 
 -11 -12   7       26.91       75.22    115.96 o 
 -10 -12   7      206.34      248.71    205.12 o 
  -9 -12   7       87.21      100.06    122.33 o 
  -8 -12   7      229.22      263.83     82.18 o 
  -7 -12   7      431.91      407.58     85.31 o 
  -6 -12   7      891.24     1035.41    139.78 o 
  -5 -12   7     2873.69     2553.14    158.50 o 
  -4 -12   7       12.17       76.52     47.30 o 
  -3 -12   7      510.43      604.94     73.79 o 
  -2 -12   7     1143.38     1286.32    102.23 o 
  -1 -12   7      216.32      225.67     51.63 o 
   0 -12   7      304.55      244.24     61.48 o 
   1 -12   7     4795.33     4872.66    132.94 o 
   2 -12   7      165.53      170.57     72.41 o 
   3 -12   7     1593.92     1844.16     95.24 o 
   4 -12   7      939.10     1095.13     79.86 o 
   5 -12   7      833.63      981.83     80.72 o 
   6 -12   7        0.02       67.15     68.01 o 
   7 -12   7       53.40       27.91     70.98 o 
   8 -12   7        7.49      -70.46     70.46 o 
   9 -12   7       22.41      -12.33     74.90 o 
  10 -12   7        5.80     -185.35    185.35 o 
  11 -12   7      290.78      418.79    121.37 o 
  12 -12   7        2.37       69.20    145.81 o 
 -12 -11   7       97.66      145.18    119.69 o 
 -11 -11   7       53.54      -47.45    104.67 o 
 -10 -11   7        0.30      -24.85     94.32 o 
  -9 -11   7      805.04      873.19    148.28 o 
  -8 -11   7      282.55      271.39     80.34 o 
  -7 -11   7     1266.75     1382.96    110.22 o 
  -6 -11   7        0.00      -14.82     65.24 o 
  -5 -11   7      183.90      189.92     38.56 o 
  -4 -11   7     1426.21     1709.77     65.67 o 
  -3 -11   7      168.01      166.33     38.95 o 
  -2 -11   7      190.74      178.30     42.83 o 
  -1 -11   7      399.76      467.58     73.12 o 
   0 -11   7     8140.57     7939.85    248.98 o 
   1 -11   7     1240.30     1239.47     73.31 o 
   2 -11   7      406.79      426.28     57.51 o 
   3 -11   7       44.56       71.89     79.55 o 
   4 -11   7       40.40      -14.37     47.30 o 
   5 -11   7      252.02      314.08     61.23 o 
   6 -11   7      171.63       84.18     55.38 o 
   7 -11   7      398.25      410.26     67.78 o 
   8 -11   7      119.80       73.77     83.83 o 
   9 -11   7      503.27      710.24    114.40 o 
  10 -11   7      155.31      207.82     94.32 o 
  11 -11   7        3.56     -166.81    166.81 o 
  12 -11   7       18.65       43.60     97.11 o 
 -12 -10   7       94.01       10.43    107.37 o 
 -11 -10   7       55.67       13.98    226.13 o 
 -10 -10   7        6.63      111.75     80.13 o 
  -9 -10   7       80.52      174.69     77.09 o 
  -8 -10   7     3055.81     3235.77    155.88 o 
  -7 -10   7     1960.51     2078.00    100.97 o 
  -6 -10   7     2400.61     2227.69     77.46 o 
  -5 -10   7     1122.52     1129.90     57.81 o 
  -4 -10   7       53.39      -16.48     32.73 o 
  -3 -10   7     1611.03     1556.61     60.41 o 
  -2 -10   7     3821.60     3983.04     88.76 o 
  -1 -10   7      997.67     1125.52     58.75 o 
   0 -10   7     7408.40     7337.03    173.36 o 
   1 -10   7    19377.06    19465.01    303.07 o 
   2 -10   7    12834.75    12235.73    218.28 o 
   3 -10   7       90.20       87.99     47.19 o 
   4 -10   7      323.86      353.68     58.50 o 
   5 -10   7      436.47      346.49     59.98 o 
   6 -10   7      330.92      320.40     63.85 o 
   7 -10   7      465.30      451.81     73.71 o 
   8 -10   7      949.44      922.51     98.45 o 
   9 -10   7      118.37      -23.62     68.94 o 
  10 -10   7      279.72      146.90     90.42 o 
  11 -10   7       75.45      105.44    164.34 o 
  12 -10   7        0.08      -32.48     92.42 o 
 -13  -9   7       37.68      -40.66     83.44 o 
 -12  -9   7      117.91       96.15     85.94 o 
 -11  -9   7        2.72       22.68     90.39 o 
 -10  -9   7      380.29      412.96     89.80 o 
  -9  -9   7     1720.58     1820.44    127.59 o 
  -8  -9   7       91.93       85.65     56.84 o 
  -7  -9   7      417.43      425.40     48.63 o 
  -6  -9   7     6746.83     6278.56    121.62 o 
  -5  -9   7      131.27      128.05     38.80 o 
  -4  -9   7     4590.95     4553.41     93.04 o 
  -3  -9   7        1.60       32.48     29.29 o 
  -2  -9   7       25.74       -0.50     29.80 o 
  -1  -9   7     1378.98     1357.56     60.60 o 
   0  -9   7     7368.38     7248.99    147.75 o 
   1  -9   7     1912.40     1929.20    115.57 o 
   2  -9   7     5224.29     4830.99    120.90 o 
   3  -9   7     1920.69     1950.20     87.75 o 
   4  -9   7     1899.86     1806.17     92.28 o 
   5  -9   7     1233.12     1397.02     81.72 o 
   6  -9   7     1640.62     1742.37     93.29 o 
   7  -9   7       48.22      106.14     56.08 o 
   8  -9   7      949.97     1120.54     89.59 o 
   9  -9   7      527.30      593.90     96.47 o 
  10  -9   7     1268.75     1385.40    149.34 o 
  11  -9   7        2.65       -6.98     88.97 o 
  12  -9   7      149.32      282.80    106.43 o 
 -14  -8   7      142.11      296.56    148.28 o 
 -13  -8   7       16.17       95.93     85.42 o 
 -12  -8   7      849.11      944.72    118.76 o 
 -11  -8   7       65.99       50.64     85.34 o 
 -10  -8   7        5.56      -49.18     65.74 o 
  -9  -8   7        0.56       24.82     63.95 o 
  -8  -8   7     1252.89     1119.10     70.03 o 
  -7  -8   7     1950.41     2091.79     83.77 o 
  -6  -8   7     2761.02     2640.94     77.63 o 
  -5  -8   7      122.83      181.44     35.89 o 
  -4  -8   7     2646.65     2638.28     71.81 o 
  -3  -8   7     4020.22     3922.50     82.90 o 
  -2  -8   7       11.63       86.08     29.13 o 
  -1  -8   7     8794.27     8190.73    125.33 o 
   0  -8   7     3666.96     3634.15     97.36 o 
   1  -8   7      960.94      932.85     58.06 o 
   2  -8   7      911.90      873.39     61.42 o 
   3  -8   7     3383.10     3445.26    103.56 o 
   4  -8   7       86.27       36.05     44.20 o 
   5  -8   7     1539.40     1479.50     82.18 o 
   6  -8   7       73.05      123.67     53.94 o 
   7  -8   7      540.49      435.11    119.14 o 
   8  -8   7      107.13       77.78     68.49 o 
   9  -8   7      821.11      851.03     99.87 o 
  10  -8   7       87.04       25.25     74.35 o 
  11  -8   7      235.71      187.82     99.61 o 
  12  -8   7      100.70      183.51    102.92 o 
  13  -8   7      146.99     -117.39    117.39 o 
 -14  -7   7       40.30      -83.66     83.66 o 
 -13  -7   7      551.68      698.55    139.02 o 
 -12  -7   7      454.67      399.77     96.73 o 
 -11  -7   7      204.89      136.29     82.05 o 
 -10  -7   7      298.38      335.52     92.75 o 
  -9  -7   7     2028.31     2308.34    110.21 o 
  -8  -7   7      995.65      937.91     64.76 o 
  -7  -7   7     1988.84     1939.84    103.78 o 
  -6  -7   7     2478.72     2389.89     79.54 o 
  -5  -7   7      413.64      418.55     38.23 o 
  -4  -7   7     6923.84     6889.01    114.12 o 
  -3  -7   7     8950.21     9309.23    124.99 o 
  -2  -7   7        1.30       52.46     27.52 o 
  -1  -7   7      113.10       68.43     28.42 o 
   0  -7   7       21.28        1.22     26.29 o 
   1  -7   7      827.92      706.31     50.99 o 
   2  -7   7        1.34       12.76     34.48 o 
   3  -7   7      529.22      564.59     53.86 o 
   4  -7   7      900.08      856.13     62.30 o 
   5  -7   7       41.93       91.52     48.74 o 
   6  -7   7        0.06       45.41     49.46 o 
   7  -7   7     1244.14     1312.70     87.60 o 
   8  -7   7       55.08      117.86     77.19 o 
   9  -7   7      345.48      432.40     69.87 o 
  10  -7   7       22.89        1.27     68.43 o 
  11  -7   7       16.95       23.20     88.24 o 
  12  -7   7        3.40      115.58     97.67 o 
  13  -7   7      108.18      148.12    108.18 o 
 -14  -6   7       34.42      155.08    118.62 o 
 -13  -6   7      228.42      230.61    108.01 o 
 -12  -6   7     1167.69     1344.20    129.59 o 
 -11  -6   7     1761.11     1856.46    132.55 o 
 -10  -6   7       25.32      -56.25     65.63 o 
  -9  -6   7     4023.53     3891.47    147.57 o 
  -8  -6   7     4681.63     4559.40    133.83 o 
  -7  -6   7     3301.38     2939.49     88.46 o 
  -6  -6   7       38.79       43.30     36.45 o 
  -5  -6   7    10924.16    10664.73    168.37 o 
  -4  -6   7        6.66       13.01     26.54 o 
  -3  -6   7      496.16      518.32     33.43 o 
  -2  -6   7      340.18      270.49     30.91 o 
  -1  -6   7     4291.20     4091.46     77.77 o 
   0  -6   7      558.69      544.78     35.43 o 
   1  -6   7     3880.98     3704.73    112.36 o 
   2  -6   7       95.89      117.50     37.25 o 
   3  -6   7      578.47      573.65     50.75 o 
   4  -6   7     6529.56     6574.32    144.28 o 
   5  -6   7     1089.13     1038.16     70.49 o 
   6  -6   7     1985.75     1935.07     92.00 o 
   7  -6   7      139.74      141.66     56.53 o 
   8  -6   7     2608.98     2291.81    107.37 o 
   9  -6   7     2295.32     2448.35    116.08 o 
  10  -6   7      209.51      306.34     82.44 o 
  11  -6   7     1501.64     1520.33    153.78 o 
  12  -6   7      349.53      226.44    103.06 o 
  13  -6   7       15.13      -14.02    130.98 o 
 -15  -5   7      233.48      271.85    158.16 o 
 -14  -5   7       23.02      204.80    107.67 o 
 -13  -5   7      309.30      383.06    112.15 o 
 -12  -5   7      313.87      299.70     82.53 o 
 -11  -5   7       49.38       -5.59     56.61 o 
 -10  -5   7       36.53      -26.32     53.84 o 
  -9  -5   7      168.94      161.35     59.05 o 
  -8  -5   7      715.47      731.23     68.64 o 
  -7  -5   7     6139.22     6425.20    127.92 o 
  -6  -5   7      258.31      166.14     36.37 o 
  -5  -5   7      777.55      771.83     46.15 o 
  -4  -5   7       26.88       37.62     28.61 o 
  -3  -5   7     3648.20     3447.27     71.93 o 
  -2  -5   7      232.82      194.75     24.69 o 
  -1  -5   7       27.50       19.20     23.55 o 
   0  -5   7     4622.27     4235.30     76.68 o 
   1  -5   7     1329.08     1389.06     54.39 o 
   2  -5   7     1400.09     1379.51     72.62 o 
   3  -5   7     1004.72      848.09    100.00 o 
   4  -5   7      177.76      235.73     44.72 o 
   5  -5   7     1133.88     1155.73     77.52 o 
   6  -5   7      292.71      467.61     61.08 o 
   7  -5   7      900.00      979.09    108.44 o 
   8  -5   7      705.97      663.89     74.55 o 
   9  -5   7     1814.16     1767.02    110.23 o 
  10  -5   7      192.32      149.34     69.66 o 
  11  -5   7       45.96       89.79     75.65 o 
  12  -5   7       40.20       -0.05     85.26 o 
  13  -5   7        2.32       12.36    128.51 o 
 -15  -4   7      169.97      143.34    135.92 o 
 -14  -4   7      926.08      866.63    142.50 o 
 -13  -4   7      100.62      210.26    109.06 o 
 -12  -4   7      634.92      777.34    102.25 o 
 -11  -4   7       33.41       60.92     64.60 o 
 -10  -4   7      437.16      384.05     76.39 o 
  -9  -4   7      305.12      297.95     63.38 o 
  -8  -4   7     8604.65     8466.59    207.25 o 
  -7  -4   7     3194.33     3363.38    120.10 o 
  -6  -4   7       40.71       18.52     29.98 o 
  -5  -4   7     1187.20     1160.05     53.53 o 
  -4  -4   7      336.77      329.44     33.81 o 
  -3  -4   7       67.28       86.99     27.51 o 
  -2  -4   7     1340.96     1207.37     55.70 o 
  -1  -4   7     1743.99     1720.60     75.64 o 
   0  -4   7      502.62      542.57     50.28 o 
   1  -4   7    11345.50    11422.54    159.84 o 
   2  -4   7    16069.69    16482.44    244.94 o 
   3  -4   7        5.20      100.55     37.31 o 
   4  -4   7     5810.95     5414.97    123.29 o 
   5  -4   7     2167.56     2143.53     87.54 o 
   6  -4   7     3176.58     3109.36    108.21 o 
   7  -4   7        0.90       61.45     50.49 o 
   8  -4   7      896.83      918.51     78.50 o 
   9  -4   7      259.08      292.48     66.08 o 
  10  -4   7      844.06      930.36     98.67 o 
  11  -4   7      187.47      231.75     79.88 o 
  12  -4   7       58.11      -91.44    113.68 o 
  13  -4   7       74.45      118.62    150.75 o 
 -15  -3   7      266.18      536.34    136.43 o 
 -14  -3   7     1239.97     1544.75    133.40 o 
 -13  -3   7       15.17      117.43     75.87 o 
 -12  -3   7      499.86      572.52     89.60 o 
 -11  -3   7     1021.89     1046.25    101.76 o 
 -10  -3   7      129.31      157.46     80.55 o 
  -9  -3   7        6.30      -20.99     60.28 o 
  -8  -3   7      718.85      641.22    103.96 o 
  -7  -3   7      832.63      920.45    100.56 o 
  -6  -3   7     7291.84     7520.78    156.95 o 
  -5  -3   7      128.74      129.68     30.08 o 
  -4  -3   7      214.57      227.32     40.03 o 
  -3  -3   7     1031.84      896.98     47.48 o 
  -2  -3   7        0.65      -16.89     22.72 o 
  -1  -3   7      423.94      637.76     38.87 o 
   0  -3   7     2234.81     1957.42     79.81 o 
   1  -3   7    13549.32    13190.12    177.05 o 
   2  -3   7     5068.91     4911.95    139.83 o 
   3  -3   7    24715.94    25265.95    353.54 o 
   4  -3   7      249.54      196.63     42.52 o 
   5  -3   7      338.46      473.06     53.94 o 
   6  -3   7      188.27      133.80     50.76 o 
   7  -3   7      512.33      411.20     61.87 o 
   8  -3   7     1557.00     1451.77     99.52 o 
   9  -3   7      409.59      317.34     66.33 o 
  10  -3   7      511.96      444.85    112.42 o 
  11  -3   7       65.10       -1.33     89.07 o 
  12  -3   7       70.25     -116.15    116.15 o 
  13  -3   7       18.84       46.96    138.39 o 
 -15  -2   7       52.03       24.03    117.39 o 
 -14  -2   7       48.29      138.96     82.55 o 
 -13  -2   7      664.69      735.23    102.89 o 
 -12  -2   7      118.63       17.26     70.49 o 
 -11  -2   7     1602.16     1553.63    113.98 o 
 -10  -2   7       92.42       66.14     61.60 o 
  -9  -2   7     1752.92     1790.44    107.10 o 
  -8  -2   7      516.51      479.18     70.21 o 
  -7  -2   7      108.15      157.21     51.06 o 
  -6  -2   7     2133.51     1964.25     64.53 o 
  -5  -2   7      787.33      885.99     47.45 o 
  -4  -2   7      751.60     1042.79     49.90 o 
  -3  -2   7       61.91       64.50     30.74 o 
  -2  -2   7        2.80        3.40     26.74 o 
  -1  -2   7        1.73      -21.98     21.98 o 
   0  -2   7      350.07      414.89     36.42 o 
   1  -2   7     3280.69     2925.02     55.88 o 
   2  -2   7     1890.36     1882.66     54.97 o 
   3  -2   7     1273.44     1266.62     50.97 o 
   4  -2   7      306.28      358.92     39.97 o 
   5  -2   7     1648.70     1656.18     67.76 o 
   6  -2   7     2071.74     1780.64     84.94 o 
   7  -2   7      271.56      350.67     59.17 o 
   8  -2   7      591.15      623.87     83.11 o 
   9  -2   7      103.56       76.39     55.31 o 
  10  -2   7      157.80      214.11     96.06 o 
  11  -2   7      233.54      223.67    205.12 o 
  12  -2   7       17.15      150.75    148.28 o 
  13  -2   7       82.79      103.80    155.69 o 
 -15  -1   7      959.55     1220.35    131.00 o 
 -14  -1   7      525.52      428.33     96.00 o 
 -13  -1   7      729.64      610.21    111.30 o 
 -12  -1   7      527.70      481.08    116.89 o 
 -11  -1   7     2454.76     2088.94    126.83 o 
 -10  -1   7      412.93      406.13     79.41 o 
  -9  -1   7      647.40      593.57     76.16 o 
  -8  -1   7     2878.41     2886.98    181.27 o 
  -7  -1   7       87.79      179.64     52.17 o 
  -6  -1   7     1088.36     1289.08     78.14 o 
  -5  -1   7      661.01      618.66     41.85 o 
  -4  -1   7     1821.61     1897.62     63.86 o 
  -3  -1   7      359.24      386.61     59.57 o 
  -2  -1   7     2683.40     2644.47     66.24 o 
  -1  -1   7    10780.37    10977.26    138.87 o 
   0  -1   7     4055.03     3953.77     70.30 o 
   1  -1   7    13967.26    13507.64    163.15 o 
   2  -1   7     2082.61     2084.83     58.96 o 
   3  -1   7     2731.76     2467.45     69.06 o 
   4  -1   7      262.06      354.00     39.00 o 
   5  -1   7      137.81      121.80     40.11 o 
   6  -1   7      563.51      600.01     53.09 o 
   7  -1   7       65.53       10.58     44.46 o 
   8  -1   7      268.43      256.75     67.49 o 
   9  -1   7       49.47      -35.79     76.61 o 
  10  -1   7      490.10      422.46    107.46 o 
  11  -1   7      740.98      845.06    131.03 o 
  12  -1   7       96.35      -84.03    118.62 o 
 -15   0   7      148.77      251.56     92.21 o 
 -14   0   7       48.64      -32.34     73.03 o 
 -13   0   7        3.50      -51.04     66.02 o 
 -12   0   7      771.47      733.79     95.13 o 
 -11   0   7     1768.03     1700.06    118.32 o 
 -10   0   7       13.54      142.90     64.30 o 
  -9   0   7      444.35      600.24    127.50 o 
  -8   0   7     7186.58     6976.53    276.68 o 
  -7   0   7      285.51      209.06     55.65 o 
  -6   0   7      346.07      582.79     62.54 o 
  -5   0   7    15889.28    16121.47    427.21 o 
  -4   0   7     7169.46     7874.53    160.79 o 
  -3   0   7      104.87       70.31     32.79 o 
  -2   0   7     4789.55     4902.35     93.24 o 
  -1   0   7     3903.73     3837.37     77.84 o 
   0   0   7    14269.90    13475.23    163.85 o 
   1   0   7      518.04      624.64     36.93 o 
   2   0   7     3383.23     3309.33     76.72 o 
   3   0   7        4.12        7.53     37.82 o 
   4   0   7      779.11      967.35     53.28 o 
   5   0   7        4.67      -22.69     33.56 o 
   6   0   7      942.08     1108.15     81.41 o 
   7   0   7     3231.38     3014.35     99.29 o 
   8   0   7       73.98      -52.01     52.01 o 
   9   0   7       17.46      -55.72     55.72 o 
  10   0   7      216.04      133.71     90.82 o 
  11   0   7        0.40      -33.96    121.09 o 
  12   0   7      477.79      375.64    163.11 o 
 -15   1   7       11.15       70.96     83.24 o 
 -14   1   7     1176.15     1323.06    128.43 o 
 -13   1   7      806.02      852.39    109.47 o 
 -12   1   7      741.57      718.21     98.94 o 
 -11   1   7        1.73      -51.83     51.83 o 
 -10   1   7      148.99      195.55     69.51 o 
  -9   1   7      405.62      410.94     73.20 o 
  -8   1   7     3280.06     3218.47    129.48 o 
  -7   1   7     3492.46     3492.86    125.87 o 
  -6   1   7     5906.06     5358.48    157.43 o 
  -5   1   7      316.28      438.07     42.83 o 
  -4   1   7     5012.45     5280.78    148.75 o 
  -3   1   7    10921.96    11173.20    179.82 o 
  -2   1   7     1924.43     1920.99     69.27 o 
  -1   1   7       90.57       34.15     27.88 o 
   0   1   7    37492.27    37056.67    387.23 o 
   1   1   7     3171.20     3488.01     85.36 o 
   2   1   7     4430.85     4455.17    172.65 o 
   3   1   7     2472.18     2405.49     69.82 o 
   4   1   7      351.02      380.19     41.63 o 
   5   1   7     1085.26     1124.04     61.13 o 
   6   1   7      497.21      590.37     66.51 o 
   7   1   7      560.70      690.12    108.26 o 
   8   1   7      553.52      641.24     75.87 o 
   9   1   7      797.27      797.48     86.28 o 
  10   1   7      968.32     1083.60    128.46 o 
  11   1   7      240.00      379.03    103.70 o 
  12   1   7      112.69      175.29    100.47 o 
 -15   2   7       73.31       49.81     91.54 o 
 -14   2   7      613.31      628.07    106.54 o 
 -13   2   7        0.09       30.30     71.97 o 
 -12   2   7       13.26       38.64     68.89 o 
 -11   2   7     3777.47     3530.40    164.53 o 
 -10   2   7      820.92      704.45     89.95 o 
  -9   2   7     3685.10     3368.69    141.33 o 
  -8   2   7     7564.75     7394.17    208.53 o 
  -7   2   7     4021.16     3854.44    195.33 o 
  -6   2   7    16347.38    16278.53    250.84 o 
  -5   2   7    12652.92    14136.49    222.71 o 
  -4   2   7     6158.80     6917.00    133.93 o 
  -3   2   7    10466.53    11016.95    213.67 o 
  -2   2   7      270.15      349.49     34.10 o 
  -1   2   7     3571.19     3295.10     75.17 o 
   0   2   7     1146.70     1214.82     52.28 o 
   1   2   7    12431.31    12027.31    166.72 o 
   2   2   7     1614.46     1839.49     66.16 o 
   3   2   7      194.09      212.37     36.23 o 
   4   2   7      730.43      770.34     49.27 o 
   5   2   7     5223.06     5209.07    143.04 o 
   6   2   7     1353.16     1464.69    123.30 o 
   7   2   7       24.55        0.47     52.57 o 
   8   2   7     2072.21     2057.95    111.36 o 
   9   2   7       51.07      124.79     62.65 o 
  10   2   7      582.99      485.66     94.50 o 
  11   2   7      110.72      119.88     81.08 o 
  12   2   7      256.71      381.83    116.20 o 
 -15   3   7       45.77      -46.96     92.04 o 
 -14   3   7      256.86      237.26     87.94 o 
 -13   3   7     1392.34     1462.02    127.91 o 
 -12   3   7      580.09      476.83    135.17 o 
 -11   3   7     1686.33     1658.99    199.97 o 
 -10   3   7     3775.81     3428.93    193.11 o 
  -9   3   7     4346.19     3900.20    167.28 o 
  -8   3   7      405.58      460.17     74.32 o 
  -7   3   7     2846.90     2592.58    148.50 o 
  -6   3   7       82.67       96.25     54.58 o 
  -5   3   7     1671.56     1685.96     69.94 o 
  -4   3   7        2.42       -8.89     30.81 o 
  -3   3   7     1875.41     2004.73     69.52 o 
  -2   3   7      498.80      458.36     37.51 o 
  -1   3   7     7880.91     8179.23    129.39 o 
   0   3   7        2.22       -3.42     25.15 o 
   1   3   7       34.89       16.63     24.68 o 
   2   3   7       74.07      120.74     32.52 o 
   3   3   7     2550.75     2622.24     79.80 o 
   4   3   7     6515.06     6411.86    153.22 o 
   5   3   7     1840.50     2058.61    101.30 o 
   6   3   7     2607.01     2574.97    173.72 o 
   7   3   7     2901.59     3090.86    193.91 o 
   8   3   7        5.20       -2.69    102.37 o 
   9   3   7     1282.33      970.48     93.58 o 
  10   3   7       10.54       89.92     70.29 o 
  11   3   7      199.07      318.80     93.62 o 
 -15   4   7      124.93        9.81    139.78 o 
 -14   4   7       43.82       20.75     79.21 o 
 -13   4   7      267.92      121.09    122.91 o 
 -12   4   7       24.62        3.38     66.54 o 
 -11   4   7       77.58      111.97     67.22 o 
 -10   4   7     1186.12     1328.64    108.10 o 
  -9   4   7      147.68       74.64     64.34 o 
  -8   4   7     1208.60     1117.63     92.05 o 
  -7   4   7     2429.18     2465.04    115.60 o 
  -6   4   7      187.15      222.49     43.55 o 
  -5   4   7     4294.74     4634.63    111.39 o 
  -4   4   7     1634.33     1611.35     67.31 o 
  -3   4   7       85.14       82.49     37.18 o 
  -2   4   7     1538.18     1500.05     55.34 o 
  -1   4   7     7891.30     8172.73    133.22 o 
   0   4   7       27.20       75.75     31.92 o 
   1   4   7       34.44      145.27     34.16 o 
   2   4   7       16.87       18.82     28.31 o 
   3   4   7     1035.04      940.14     77.09 o 
   4   4   7      499.81      493.37     61.70 o 
   5   4   7      225.95      319.70     61.95 o 
   6   4   7      823.85      850.07     80.67 o 
   7   4   7      264.81      311.31     66.37 o 
   8   4   7      209.77      221.87     75.07 o 
   9   4   7       38.86       40.88     71.73 o 
  10   4   7       21.18       81.14     89.91 o 
  11   4   7       26.25      121.40    105.09 o 
 -15   5   7       93.49       16.88     91.44 o 
 -14   5   7       12.63      -30.38     75.09 o 
 -13   5   7     1274.68     1123.83    122.43 o 
 -12   5   7      177.21       58.09    102.23 o 
 -11   5   7     1320.72     1309.13    115.85 o 
 -10   5   7      134.48      145.47     70.45 o 
  -9   5   7     1302.45     1225.33    102.83 o 
  -8   5   7     2023.26     2007.63    114.86 o 
  -7   5   7      411.47      303.27     96.86 o 
  -6   5   7       28.52       -5.12     38.88 o 
  -5   5   7     4136.21     4054.48    164.80 o 
  -4   5   7       34.16       62.10     37.81 o 
  -3   5   7      377.86      449.27     39.28 o 
  -2   5   7       51.49       29.85     28.95 o 
  -1   5   7      998.99     1186.85     60.73 o 
   0   5   7     1392.44     1260.81     57.35 o 
   1   5   7     5722.35     6213.01    228.36 o 
   2   5   7       34.28       52.04     48.89 o 
   3   5   7      937.01      932.60     77.74 o 
   4   5   7      888.55      841.29    124.90 o 
   5   5   7       18.36       51.49     99.12 o 
   6   5   7      382.07      588.25     91.48 o 
   7   5   7      726.49      746.92    101.48 o 
   8   5   7     1271.94     1346.00    125.51 o 
   9   5   7       25.10       77.43     82.76 o 
  10   5   7      171.67      232.21    118.23 o 
  11   5   7      109.49      235.27    124.91 o 
 -15   6   7       10.05      -27.18    133.45 o 
 -14   6   7     1374.50     1619.25    145.26 o 
 -13   6   7      367.81      420.57     96.20 o 
 -12   6   7        0.11      -23.55     67.40 o 
 -11   6   7       32.03       47.65     70.58 o 
 -10   6   7      391.55      452.96     84.59 o 
  -9   6   7     1300.52     1274.01    122.60 o 
  -8   6   7     1957.47     1894.37    114.73 o 
  -7   6   7      888.10      919.41     86.13 o 
  -6   6   7        5.14      -38.73     38.73 o 
  -5   6   7     1094.26      980.87     63.95 o 
  -4   6   7      795.68      755.53     56.84 o 
  -3   6   7      315.33      359.74     38.55 o 
  -2   6   7     5466.83     5629.90    123.30 o 
  -1   6   7      518.92      530.03     55.71 o 
   0   6   7     8128.10     7697.98    248.98 o 
   1   6   7     1003.40     1044.74    107.46 o 
   2   6   7     1638.90     1513.64    343.51 o 
   3   6   7      167.07      113.95     79.38 o 
   4   6   7     1951.41     1768.51    150.55 o 
   5   6   7        9.31       -4.13     65.96 o 
   6   6   7       24.88       26.94     65.25 o 
   7   6   7       83.36      142.18     80.24 o 
   8   6   7      752.96      854.52    111.68 o 
   9   6   7      424.18      332.10    159.96 o 
  10   6   7       18.85       27.36     86.79 o 
 -14   7   7        0.22       53.34     85.21 o 
 -13   7   7       20.67      -85.47     85.47 o 
 -12   7   7      105.38      174.50     83.64 o 
 -11   7   7       46.81       12.05    135.07 o 
 -10   7   7      760.12      854.79    136.96 o 
  -9   7   7     1669.14     1502.62    110.72 o 
  -8   7   7      862.53      958.26    114.90 o 
  -7   7   7     1428.13     1651.34    181.86 o 
  -6   7   7     1987.99     2086.12     89.60 o 
  -5   7   7       34.60       63.57     43.28 o 
  -4   7   7       23.12       21.10     38.69 o 
  -3   7   7      105.17      147.70     53.95 o 
  -2   7   7     1098.42     1076.59     77.84 o 
  -1   7   7     1928.63     1936.03    152.85 o 
   0   7   7     1763.92     1696.80    131.86 o 
   1   7   7     1371.07     1195.97    201.41 o 
   2   7   7       60.27      118.50     84.63 o 
   3   7   7      159.35      141.54     86.49 o 
   4   7   7      279.13      307.35     96.69 o 
   5   7   7      332.70      481.64     88.95 o 
   6   7   7      448.72      382.85     90.48 o 
   7   7   7     1255.65     1470.76    228.26 o 
   8   7   7     1026.21     1237.08    190.14 o 
   9   7   7      174.38      277.86     96.35 o 
  10   7   7       11.89      168.48    115.23 o 
 -14   8   7       47.14       34.47     85.75 o 
 -13   8   7      315.16      245.85     91.40 o 
 -12   8   7       32.78       66.80     98.46 o 
 -11   8   7       13.74       -8.05     72.91 o 
 -10   8   7       24.05       38.37     68.17 o 
  -9   8   7      158.61      260.80     74.80 o 
  -8   8   7     1091.17     1108.13     96.53 o 
  -7   8   7      252.28      305.73     77.30 o 
  -6   8   7       55.02       37.75     63.91 o 
  -5   8   7       46.94       13.89     56.40 o 
  -4   8   7     1654.98     1669.94     99.73 o 
  -3   8   7     1310.13     1412.45     91.37 o 
  -2   8   7       67.40       78.91     52.12 o 
  -1   8   7     8127.45     7899.96    269.88 o 
   0   8   7     1037.26     1051.09    121.37 o 
   1   8   7     1550.58     1684.31    295.32 o 
   2   8   7     1100.30     1065.81    126.68 o 
   3   8   7       71.40      -32.02    149.52 o 
   4   8   7      299.25      261.57     98.44 o 
   5   8   7       28.78       72.61     76.52 o 
   6   8   7      123.09      165.59     79.44 o 
   7   8   7      140.06      145.85     83.70 o 
   8   8   7      416.95      524.94    105.45 o 
   9   8   7        1.75      -38.72    156.30 o 
 -14   9   7      167.05      249.60    150.75 o 
 -13   9   7        0.20        6.19     79.30 o 
 -12   9   7      500.92      667.32    111.34 o 
 -11   9   7       34.38       -6.06     72.15 o 
 -10   9   7      518.84      584.09     92.60 o 
  -9   9   7     1745.84     1774.60    161.49 o 
  -8   9   7       59.18       14.29     80.75 o 
  -7   9   7     1581.48     1866.81    228.60 o 
  -6   9   7       68.80       63.00     58.93 o 
  -5   9   7      130.15      142.02     65.81 o 
  -4   9   7       84.95      101.19     60.57 o 
  -3   9   7      145.59      127.24     61.62 o 
  -2   9   7     5316.60     5054.30    239.72 o 
  -1   9   7      494.19      546.69    176.70 o 
   0   9   7      938.43      857.64    164.34 o 
   1   9   7      159.92      278.27    150.75 o 
   2   9   7      631.83      590.11    109.93 o 
   3   9   7      520.49      555.78    142.10 o 
   4   9   7      197.08       23.88     82.88 o 
   5   9   7       53.17      232.61    107.37 o 
   6   9   7       69.88      152.04     83.22 o 
   7   9   7        1.00       47.04     81.50 o 
   8   9   7      663.56      795.40    119.20 o 
 -13  10   7       89.48      -69.28    117.49 o 
 -12  10   7       11.26       13.09    108.57 o 
 -11  10   7       28.07       98.48    185.35 o 
 -10  10   7     1828.76     1725.20    172.75 o 
  -9  10   7      541.01      788.71    131.53 o 
  -8  10   7     2450.56     2534.95    237.25 o 
  -7  10   7      749.66      821.40    117.95 o 
  -6  10   7     1905.58     2175.40    123.64 o 
  -5  10   7      945.59     1010.33     94.47 o 
  -4  10   7       13.24      180.57     89.04 o 
  -3  10   7      358.53      449.86    105.66 o 
  -2  10   7       70.34      252.50    190.29 o 
  -1  10   7       81.70       45.08     86.38 o 
   0  10   7      899.73     1068.49    131.86 o 
   1  10   7       74.60       75.38     85.63 o 
   2  10   7       36.08       -4.14     87.92 o 
   3  10   7       73.71       76.95    224.89 o 
   4  10   7        6.52       57.63     89.68 o 
   5  10   7      213.99      238.10    106.43 o 
   6  10   7      451.66      405.41     97.54 o 
   7  10   7      262.34      416.54    103.91 o 
   8  10   7      503.81      650.27    178.90 o 
 -12  11   7        7.09       -1.28    106.51 o 
 -11  11   7       18.10      -89.44     89.44 o 
 -10  11   7      668.39      659.55    135.78 o 
  -9  11   7       11.86      -80.32     80.32 o 
  -8  11   7     1750.88     1832.53    243.43 o 
  -7  11   7      139.36       69.06     82.26 o 
  -6  11   7     1661.21     1496.82    110.77 o 
  -5  11   7      200.50      278.05     95.09 o 
  -4  11   7      452.17      410.79    108.07 o 
  -3  11   7      191.76      104.71     96.38 o 
  -2  11   7      730.26      623.83    119.46 o 
  -1  11   7     2280.80     1936.37    163.38 o 
   0  11   7      401.74      478.31    113.22 o 
   1  11   7       39.07      -81.24     81.24 o 
   2  11   7      932.23     1090.33    145.01 o 
   3  11   7       17.52       -4.19     85.85 o 
   4  11   7       28.27       87.27    100.47 o 
   5  11   7      205.03      244.20    117.71 o 
   6  11   7      277.51      251.83     93.00 o 
   7  11   7      178.63      298.92    104.14 o 
 -12  12   7       69.43      138.39    150.75 o 
 -11  12   7      353.78      240.46    120.87 o 
 -10  12   7        0.17     -142.10    142.10 o 
  -9  12   7     1461.76     1887.66    176.14 o 
  -8  12   7       22.76      -35.32    113.68 o 
  -7  12   7      329.39      261.70    104.96 o 
  -6  12   7      700.34      905.83    179.17 o 
  -5  12   7      126.37      -16.79     83.66 o 
  -4  12   7       11.94      108.24     95.15 o 
  -3  12   7      261.34      249.31    238.48 o 
  -2  12   7     1015.13      955.45    138.85 o 
  -1  12   7      975.76     1101.03    143.34 o 
   0  12   7        1.98      -32.39     82.66 o 
   1  12   7       78.40       16.36    165.58 o 
   2  12   7      193.23      286.67    104.46 o 
   3  12   7      484.49      413.11    119.62 o 
   4  12   7       10.12      -10.94     90.74 o 
   5  12   7     1732.75     1580.61    182.61 o 
   6  12   7        0.70       80.00     88.79 o 
 -11  13   7       39.66      -14.83    130.98 o 
 -10  13   7       48.64      -59.12    119.86 o 
  -9  13   7     1192.03     1342.08    161.19 o 
  -8  13   7        7.16      -25.04     96.43 o 
  -7  13   7      386.28       61.78    168.05 o 
  -6  13   7      153.42      123.35    149.52 o 
  -5  13   7     1239.50     1218.51    244.66 o 
  -4  13   7      380.16      295.85    236.01 o 
  -3  13   7      115.24      247.59    101.52 o 
  -2  13   7      175.78      340.88    114.01 o 
  -1  13   7      288.81      251.24    107.29 o 
   0  13   7        3.69       69.62     96.41 o 
   1  13   7      873.29     1006.29    149.40 o 
   2  13   7      350.47      162.64    105.63 o 
   3  13   7       33.55       24.29    103.80 o 
   4  13   7        5.15       -6.46    101.32 o 
   5  13   7      116.41       67.09    160.64 o 
 -10  14   7       90.58      242.19    150.75 o 
  -9  14   7        1.26       96.38    192.76 o 
  -8  14   7      133.50     -101.32    158.16 o 
  -7  14   7      100.49      266.90    192.76 o 
  -6  14   7       60.13      254.55    192.76 o 
  -5  14   7      163.59      305.98    108.56 o 
  -4  14   7      141.62      192.32    106.29 o 
  -3  14   7      200.82      383.93    122.27 o 
  -2  14   7        0.81       40.83     96.79 o 
  -1  14   7       35.79      -20.72     99.73 o 
   0  14   7       89.62      -20.99    179.17 o 
   1  14   7      216.80      300.27    115.29 o 
   2  14   7       15.91      237.02    112.46 o 
   3  14   7       33.40      107.47    105.68 o 
   4  14   7      246.69       51.90    150.75 o 
  -8  15   7       33.67      170.52    205.12 o 
  -7  15   7       67.66      -12.36    182.88 o 
  -6  15   7      558.29      768.58    232.30 o 
  -5  15   7       30.44       -4.53    126.04 o 
  -4  15   7       11.88       35.39    192.76 o 
  -3  15   7        2.22     -118.62    118.62 o 
  -2  15   7     1146.64     1511.23    178.96 o 
  -1  15   7       15.25      -21.78    101.95 o 
   0  15   7     1306.62     1091.42    162.07 o 
   1  15   7      145.34      215.93    119.46 o 
   2  15   7      143.96       74.14    135.92 o 
  -5  16   7      167.86      199.82    119.95 o 
  -4  16   7      116.97      129.21    113.84 o 
  -3  16   7      820.52      567.67    185.35 o 
  -2  16   7      133.44       -4.24    108.66 o 
  -1  16   7       66.53        2.47    138.39 o 
   0  16   7      179.62      158.16    153.22 o 
  -3 -20   8       11.35      178.23    128.51 o 
  -2 -20   8        6.52      -85.93     85.93 o 
  -1 -20   8        0.91      108.51    104.42 o 
   0 -20   8      260.68      271.85    174.23 o 
   1 -20   8        0.96      -54.66    103.06 o 
   2 -20   8      670.17      691.11    150.79 o 
   3 -20   8      121.20      271.85    177.94 o 
   4 -20   8       98.78      172.99    160.64 o 
   5 -20   8        1.84        7.77    255.78 o 
  -5 -19   8       43.96      165.69    117.48 o 
  -4 -19   8     1223.22      971.86    154.59 o 
  -3 -19   8       69.71      -27.63     97.11 o 
  -2 -19   8      178.73       93.41    103.96 o 
  -1 -19   8        3.45      -13.75    119.86 o 
   0 -19   8       33.53      -15.26     94.65 o 
   1 -19   8      467.02      390.84    145.81 o 
   2 -19   8       61.84      -44.80    101.31 o 
   3 -19   8      567.26      765.55    359.58 o 
   4 -19   8      235.16      317.20    113.43 o 
   5 -19   8     1084.26      848.12    139.28 o 
   6 -19   8       90.36      -54.78     98.72 o 
  -6 -18   8      689.14      794.78    105.10 o 
  -5 -18   8      370.59      320.94    115.41 o 
  -4 -18   8       31.06       59.53    100.38 o 
  -3 -18   8     3278.60     3101.71    215.81 o 
  -2 -18   8       99.76       34.82    201.41 o 
  -1 -18   8     1660.63     1719.94    169.26 o 
   0 -18   8     1156.97      998.60    144.54 o 
   1 -18   8      259.79       18.57     99.11 o 
   2 -18   8      136.61      113.19     82.53 o 
   3 -18   8        9.78      -71.51     71.51 o 
   4 -18   8      387.63      490.17    135.34 o 
   5 -18   8      423.06      594.76    194.00 o 
   6 -18   8      290.93      239.90    107.37 o 
   7 -18   8      151.00       56.99    102.22 o 
  -8 -17   8        5.09       15.94     86.18 o 
  -7 -17   8      173.73      357.52     98.96 o 
  -6 -17   8        3.29       34.87     78.79 o 
  -5 -17   8        0.25       39.07     94.41 o 
  -4 -17   8      126.81       -1.05    107.50 o 
  -3 -17   8       90.22      -58.52     87.16 o 
  -2 -17   8       49.49       60.38     92.57 o 
  -1 -17   8       21.96      141.50     95.23 o 
   0 -17   8      195.09      129.91     96.97 o 
   1 -17   8        0.90      -81.05     81.05 o 
   2 -17   8      169.98      252.94     83.21 o 
   3 -17   8        2.84      -23.61    114.49 o 
   4 -17   8      294.97      289.87     87.33 o 
   5 -17   8      905.08      921.82    134.52 o 
   6 -17   8      213.66      150.04     97.11 o 
   7 -17   8      421.73      323.17    202.65 o 
   8 -17   8        1.37      215.01    145.81 o 
  -9 -16   8       30.25       14.67    110.13 o 
  -8 -16   8        7.48       78.06     89.61 o 
  -7 -16   8      251.10      298.43     78.58 o 
  -6 -16   8      134.24      267.17     87.51 o 
  -5 -16   8      102.15       86.11     99.11 o 
  -4 -16   8     1618.08     1600.43    156.39 o 
  -3 -16   8        3.48       14.25     81.63 o 
  -2 -16   8      125.41      193.71     95.92 o 
  -1 -16   8      201.02      240.21     95.92 o 
   0 -16   8     1165.43     1137.83    104.11 o 
   1 -16   8      286.22      284.44     83.35 o 
   2 -16   8      184.24      161.33    114.33 o 
   3 -16   8      147.81      110.38     71.99 o 
   4 -16   8       42.04      -32.45     67.96 o 
   5 -16   8       37.95      -11.05     94.67 o 
   6 -16   8       95.25       31.93    144.57 o 
   7 -16   8       41.69        6.23     85.50 o 
   8 -16   8      186.49      211.07     98.44 o 
   9 -16   8       79.23        4.94    133.45 o 
  -9 -15   8      497.01      500.35    176.70 o 
  -8 -15   8     1006.90      950.10    122.38 o 
  -7 -15   8      220.79      320.37     79.83 o 
  -6 -15   8       66.96      124.19     86.64 o 
  -5 -15   8       19.31      -33.77     81.89 o 
  -4 -15   8     1161.49     1048.74    130.18 o 
  -3 -15   8      436.63      657.56    114.37 o 
  -2 -15   8      576.11      528.62    106.43 o 
  -1 -15   8       90.15       80.09     63.49 o 
   0 -15   8      798.73      989.06    131.52 o 
   1 -15   8     1691.23     1438.19    183.52 o 
   2 -15   8      259.58      216.70     76.39 o 
   3 -15   8      105.13        0.62     67.24 o 
   4 -15   8     1882.37     2175.91    130.12 o 
   5 -15   8      102.49       21.53     69.04 o 
   6 -15   8      131.29      199.02     91.13 o 
   7 -15   8      158.49      132.43    151.99 o 
   8 -15   8      380.72      322.74     85.45 o 
   9 -15   8      282.30      143.47     98.72 o 
  10 -15   8       34.30       54.37    140.87 o 
 -10 -14   8       98.09       66.84    109.72 o 
  -9 -14   8      368.85      293.10    119.62 o 
  -8 -14   8       28.03      -76.35    106.66 o 
  -7 -14   8        2.13      -31.36     67.88 o 
  -6 -14   8        4.12       76.49     68.97 o 
  -5 -14   8      269.76      380.85    105.45 o 
  -4 -14   8     2073.43     1860.65    153.51 o 
  -3 -14   8     1730.81     2201.27    268.14 o 
  -2 -14   8       52.77      102.67     63.64 o 
  -1 -14   8      430.55      436.27     78.18 o 
   0 -14   8     2136.61     2536.25    129.11 o 
   1 -14   8       17.06       53.38     62.61 o 
   2 -14   8      435.82      434.09    121.36 o 
   3 -14   8     2464.27     2417.76    130.78 o 
   4 -14   8      436.74      439.21     68.51 o 
   5 -14   8     3342.89     3352.67    128.77 o 
   6 -14   8      911.12      944.18     85.39 o 
   7 -14   8      202.11      101.75    108.24 o 
   8 -14   8      211.04       99.36     74.01 o 
   9 -14   8       11.08      -58.94     80.75 o 
  10 -14   8       14.43       51.97     90.74 o 
  11 -14   8       30.10      -42.01    140.87 o 
 -11 -13   8       37.12      263.72    127.53 o 
 -10 -13   8       57.72      -94.17     94.17 o 
  -9 -13   8       74.42       -3.92    101.31 o 
  -8 -13   8      680.78      756.28    103.44 o 
  -7 -13   8      983.18      914.78    103.90 o 
  -6 -13   8       16.10      -38.30     71.35 o 
  -5 -13   8     3679.43     3921.13    161.38 o 
  -4 -13   8      133.01      112.62    114.92 o 
  -3 -13   8      147.79      228.25     66.11 o 
  -2 -13   8        9.57        8.81     55.92 o 
  -1 -13   8      580.88      614.02     84.78 o 
   0 -13   8       82.78       90.96     61.79 o 
   1 -13   8      291.74      334.52     62.24 o 
   2 -13   8      171.12      242.54     58.50 o 
   3 -13   8     1572.88     1787.87     95.70 o 
   4 -13   8      870.80      826.46     77.00 o 
   5 -13   8     2655.38     2898.86    120.47 o 
   6 -13   8      135.22       97.49     59.47 o 
   7 -13   8      542.23      569.38     86.50 o 
   8 -13   8        4.13      -28.44     72.52 o 
   9 -13   8      179.33      332.11    101.32 o 
  10 -13   8       60.63      114.28    145.81 o 
  11 -13   8       64.37       61.78    138.39 o 
 -12 -12   8      817.07     1213.42    249.60 o 
 -11 -12   8      569.01      593.27    233.54 o 
 -10 -12   8      277.73      190.53    109.72 o 
  -9 -12   8      234.04      295.54    114.37 o 
  -8 -12   8      480.38      512.54     76.82 o 
  -7 -12   8       67.06      -51.97     80.95 o 
  -6 -12   8       19.88       52.58    111.68 o 
  -5 -12   8      196.65      188.89     50.69 o 
  -4 -12   8      574.57      510.38     62.25 o 
  -3 -12   8       57.50       11.45     42.10 o 
  -2 -12   8      223.20      208.79     51.52 o 
  -1 -12   8      717.55      802.67     67.89 o 
   0 -12   8      112.33       60.38     48.70 o 
   1 -12   8     1214.06     1356.62     81.43 o 
   2 -12   8     2084.91     2349.86    100.94 o 
   3 -12   8      116.91      155.92     55.68 o 
   4 -12   8     1146.88     1225.81     83.11 o 
   5 -12   8      314.94      268.49     60.56 o 
   6 -12   8      874.66      974.31     84.99 o 
   7 -12   8      205.42      149.09     70.21 o 
   8 -12   8     1237.63     1338.41    147.12 o 
   9 -12   8       40.32       72.76    101.32 o 
  10 -12   8       29.32      165.38    147.04 o 
  11 -12   8       87.11       10.89     92.42 o 
 -12 -11   8      339.16      311.12    147.04 o 
 -11 -11   8        7.38      -65.84    168.05 o 
 -10 -11   8      591.01      603.85    130.92 o 
  -9 -11   8     2153.71     2378.00    187.85 o 
  -8 -11   8       81.32       92.57     57.41 o 
  -7 -11   8      688.47      827.18     94.88 o 
  -6 -11   8     4814.74     4787.54    118.44 o 
  -5 -11   8     2612.18     2831.10     79.57 o 
  -4 -11   8     4718.28     4691.45    102.82 o 
  -3 -11   8      100.77       57.27     39.79 o 
  -2 -11   8     7101.98     6951.07    124.43 o 
  -1 -11   8     2335.65     2484.09     84.45 o 
   0 -11   8      269.56      343.77     54.51 o 
   1 -11   8      142.71      116.30     61.31 o 
   2 -11   8     1801.49     1914.52     89.91 o 
   3 -11   8     1578.48     1675.93     88.24 o 
   4 -11   8      385.25      459.91     63.50 o 
   5 -11   8      980.42      966.06     79.68 o 
   6 -11   8     1372.63     1228.48     86.03 o 
   7 -11   8       89.54      150.32     62.77 o 
   8 -11   8      113.77       78.47     66.94 o 
   9 -11   8     1208.22     1337.32    142.22 o 
  10 -11   8       47.14      250.08     99.42 o 
  11 -11   8      107.26      322.75    108.96 o 
  12 -11   8      416.55      436.19    122.32 o 
 -13 -10   8      159.49      285.11    138.02 o 
 -12 -10   8     1858.81     2193.97    208.82 o 
 -11 -10   8      384.54      232.92     88.33 o 
 -10 -10   8     1823.11     2363.20    176.93 o 
  -9 -10   8      961.23      932.01    106.15 o 
  -8 -10   8      187.40      239.77     62.30 o 
  -7 -10   8      227.40      262.79     50.29 o 
  -6 -10   8      492.40      472.47     49.78 o 
  -5 -10   8       82.89       49.02     34.92 o 
  -4 -10   8     1727.03     1634.74     60.33 o 
  -3 -10   8        4.74      -18.67     32.77 o 
  -2 -10   8      236.97      313.89     41.44 o 
  -1 -10   8     6251.03     6137.33    190.93 o 
   0 -10   8      535.20      609.49     57.09 o 
   1 -10   8     3320.86     3276.76    103.75 o 
   2 -10   8       45.33      114.24     46.73 o 
   3 -10   8     4247.21     4033.27    128.04 o 
   4 -10   8     2387.44     2341.34    103.80 o 
   5 -10   8       46.61        0.24     49.81 o 
   6 -10   8     1505.83     1396.58     91.06 o 
   7 -10   8       83.53        4.49     55.96 o 
   8 -10   8        0.81      -42.51     57.94 o 
   9 -10   8       99.43      -46.90     74.59 o 
  10 -10   8      107.51      104.84    210.06 o 
  11 -10   8        0.88       63.65     89.68 o 
  12 -10   8       35.38      -36.01     91.43 o 
 -13  -9   8       29.51      132.50     95.78 o 
 -12  -9   8      377.81      343.72    131.11 o 
 -11  -9   8      303.12      395.26    162.48 o 
 -10  -9   8      959.12      974.87    113.22 o 
  -9  -9   8       13.19      -28.67     62.67 o 
  -8  -9   8      149.58      150.43     44.79 o 
  -7  -9   8     3888.55     3750.85    104.26 o 
  -6  -9   8     1002.55      865.68     54.90 o 
  -5  -9   8    11615.48    11022.17    166.78 o 
  -4  -9   8     4197.80     4365.56     86.94 o 
  -3  -9   8      431.82      475.93     41.20 o 
  -2  -9   8      234.15      183.09     34.90 o 
  -1  -9   8     1159.87     1054.85     51.21 o 
   0  -9   8      329.04      370.74     47.23 o 
   1  -9   8     6798.24     7148.35    241.83 o 
   2  -9   8      934.01     1021.17     67.92 o 
   3  -9   8     2844.92     2835.34    106.65 o 
   4  -9   8        6.69       15.39     44.62 o 
   5  -9   8        8.68      -44.77     46.88 o 
   6  -9   8        0.55       36.56     51.57 o 
   7  -9   8      750.21      679.87     91.04 o 
   8  -9   8      128.46      140.53     66.04 o 
   9  -9   8      202.64      187.29     71.38 o 
  10  -9   8      173.22      150.66     89.07 o 
  11  -9   8     1640.08     1790.75    170.32 o 
  12  -9   8      185.39       27.54     97.67 o 
 -14  -8   8       22.66      -34.60    138.39 o 
 -13  -8   8     1070.45     1190.00    149.42 o 
 -12  -8   8      223.37      181.74    209.38 o 
 -11  -8   8      145.37      162.59     81.43 o 
 -10  -8   8      167.59      115.91     76.67 o 
  -9  -8   8     1513.18     1727.34     98.60 o 
  -8  -8   8      149.41      222.73     50.81 o 
  -7  -8   8       11.65        0.72     40.93 o 
  -6  -8   8       48.18      121.04     37.77 o 
  -5  -8   8      182.52      195.97     37.04 o 
  -4  -8   8     1714.76     1505.73     53.35 o 
  -3  -8   8        2.23       -4.13     25.27 o 
  -2  -8   8       94.52      109.82     31.24 o 
  -1  -8   8      462.20      509.23     39.72 o 
   0  -8   8      106.67      146.58     34.02 o 
   1  -8   8      449.32      474.48     47.48 o 
   2  -8   8      117.94      141.21     42.72 o 
   3  -8   8     3767.30     3496.89    158.38 o 
   4  -8   8       94.19       68.48     46.65 o 
   5  -8   8      981.33      962.60     96.31 o 
   6  -8   8       11.71      -47.85     47.85 o 
   7  -8   8      424.88      600.73     72.58 o 
   8  -8   8        3.33       59.15     54.97 o 
   9  -8   8      689.25      589.05     88.89 o 
  10  -8   8       95.54      124.31    108.74 o 
  11  -8   8      127.89      148.90     93.93 o 
  12  -8   8      883.61      809.32    138.05 o 
 -14  -7   8        4.73      143.34    103.29 o 
 -13  -7   8        1.20     -114.92    114.92 o 
 -12  -7   8       91.04      216.15    111.57 o 
 -11  -7   8       56.32       -8.18     72.88 o 
 -10  -7   8      333.45      371.29     69.49 o 
  -9  -7   8      362.65      384.35     65.17 o 
  -8  -7   8       21.65       59.36     51.77 o 
  -7  -7   8      601.69      542.11     52.96 o 
  -6  -7   8      468.33      386.07     46.31 o 
  -5  -7   8      812.99      811.12     56.26 o 
  -4  -7   8    13087.40    11889.72    152.62 o 
  -3  -7   8     9388.23     8912.20    123.67 o 
  -2  -7   8     3445.84     3330.21     75.76 o 
  -1  -7   8     2214.08     2187.15     62.18 o 
   0  -7   8     2138.84     2208.48     90.44 o 
   1  -7   8      605.11      655.93     50.06 o 
   2  -7   8       89.78      148.21     39.84 o 
   3  -7   8     2132.76     2116.28    131.86 o 
   4  -7   8     2585.81     2439.12     93.17 o 
   5  -7   8       12.11      -44.21     44.21 o 
   6  -7   8      143.67      250.38     58.78 o 
   7  -7   8        4.78       13.28     54.25 o 
   8  -7   8     1054.04     1068.27    142.87 o 
   9  -7   8       91.48       66.56     65.21 o 
  10  -7   8      196.64      178.30     94.17 o 
  11  -7   8      776.98      866.88    131.93 o 
  12  -7   8       77.64       40.78     96.11 o 
 -14  -6   8       80.96      209.07    107.67 o 
 -13  -6   8        0.45      198.94    104.46 o 
 -12  -6   8     1691.04     1668.19    344.75 o 
 -11  -6   8     1354.14     1321.18     99.08 o 
 -10  -6   8     2877.37     3055.29    128.18 o 
  -9  -6   8      634.93      548.67     69.59 o 
  -8  -6   8      207.24      238.63     58.88 o 
  -7  -6   8      215.80      195.37     44.65 o 
  -6  -6   8        1.47       21.94     34.84 o 
  -5  -6   8      824.08      803.45     49.28 o 
  -4  -6   8     4020.94     4022.57     86.50 o 
  -3  -6   8       94.98       63.06     25.24 o 
  -2  -6   8      564.04      517.48     38.14 o 
  -1  -6   8      696.30      816.27     41.03 o 
   0  -6   8       80.86       67.98     26.80 o 
   1  -6   8     1230.34     1177.64     88.82 o 
   2  -6   8        3.30      -32.92     32.92 o 
   3  -6   8       25.59       44.08     45.30 o 
   4  -6   8     1134.64      988.27     66.38 o 
   5  -6   8     1508.30     1550.81     82.39 o 
   6  -6   8     1651.30     1718.73     89.17 o 
   7  -6   8      109.94      113.61     56.21 o 
   8  -6   8      681.02      710.75     75.86 o 
   9  -6   8       31.85       37.39     60.80 o 
  10  -6   8      372.66      389.03     98.17 o 
  11  -6   8     1026.58      873.73    184.11 o 
  12  -6   8      255.74      280.50    104.85 o 
 -15  -5   8       67.70      -22.24    128.51 o 
 -14  -5   8      105.00       92.40    113.68 o 
 -13  -5   8      579.47      608.96    126.28 o 
 -12  -5   8       14.07      109.34     74.53 o 
 -11  -5   8      240.26      194.38     76.33 o 
 -10  -5   8     1870.11     1941.44    108.05 o 
  -9  -5   8       66.63       58.53     55.25 o 
  -8  -5   8      455.81      370.42     61.42 o 
  -7  -5   8     1504.99     1465.06     65.40 o 
  -6  -5   8     3554.24     3536.86     89.45 o 
  -5  -5   8     1836.71     1915.21     65.37 o 
  -4  -5   8      644.19      784.41     44.30 o 
  -3  -5   8     3009.01     2894.24     60.93 o 
  -2  -5   8       18.95       -8.36     20.81 o 
  -1  -5   8     1391.57     1413.53     43.39 o 
   0  -5   8       94.97       58.46     22.09 o 
   1  -5   8       70.32      164.61     29.07 o 
   2  -5   8     5169.46     5287.67    128.98 o 
   3  -5   8      155.23      168.90     41.33 o 
   4  -5   8      520.88      578.91     56.16 o 
   5  -5   8      308.86      300.68     53.94 o 
   6  -5   8      534.35      529.02     64.73 o 
   7  -5   8      321.36      407.24     61.91 o 
   8  -5   8      237.84      280.64     60.31 o 
   9  -5   8      408.97      466.99     71.04 o 
  10  -5   8       13.98      -64.20    148.28 o 
  11  -5   8      282.10      294.90    100.95 o 
  12  -5   8      864.03     1087.38    219.95 o 
 -15  -4   8       90.91      143.34    143.34 o 
 -14  -4   8      334.98      576.81    130.62 o 
 -13  -4   8      517.97      328.13     88.78 o 
 -12  -4   8        1.44        0.08     72.79 o 
 -11  -4   8     1265.20     1379.76    130.08 o 
 -10  -4   8     2840.47     2724.29    134.82 o 
  -9  -4   8     2970.04     2839.16    131.56 o 
  -8  -4   8      703.92      747.35    109.85 o 
  -7  -4   8      126.60      118.38     36.14 o 
  -6  -4   8       66.78       56.54     31.50 o 
  -5  -4   8     1677.56     1555.52     58.07 o 
  -4  -4   8      197.36      211.97     48.74 o 
  -3  -4   8     1168.84      993.98     52.72 o 
  -2  -4   8     5112.36     4935.23     76.22 o 
  -1  -4   8     1569.75     1429.19     48.70 o 
   0  -4   8      310.78      411.17     38.70 o 
   1  -4   8      417.10      513.07     31.45 o 
   2  -4   8    10518.58    11495.35    188.65 o 
   3  -4   8     3636.65     3642.73    120.92 o 
   4  -4   8      260.18      320.10     48.57 o 
   5  -4   8      135.57        3.85     43.06 o 
   6  -4   8      683.43      541.06     62.62 o 
   7  -4   8       18.17      -21.53     49.16 o 
   8  -4   8      572.61      654.54     74.10 o 
   9  -4   8      727.05      637.05     80.26 o 
  10  -4   8        4.84      -57.74     79.38 o 
  11  -4   8     1444.37     1060.20    200.18 o 
  12  -4   8       57.86      -46.96    111.21 o 
 -15  -3   8      798.39      690.09    142.50 o 
 -14  -3   8        0.47      -25.87     75.30 o 
 -13  -3   8       62.25      111.89     76.86 o 
 -12  -3   8      417.90      554.10     89.78 o 
 -11  -3   8      359.06      252.75     73.22 o 
 -10  -3   8      512.02      397.13     80.79 o 
  -9  -3   8     1398.30     1309.03    100.31 o 
  -8  -3   8      206.92       69.59     57.75 o 
  -7  -3   8        0.34      -45.00     45.00 o 
  -6  -3   8      187.04      153.13     34.36 o 
  -5  -3   8     5274.88     5121.29    110.09 o 
  -4  -3   8      955.81     1078.68     53.67 o 
  -3  -3   8      266.51      257.82     54.70 o 
  -2  -3   8     4970.48     4995.92     84.92 o 
  -1  -3   8     2199.46     2123.17     65.48 o 
   0  -3   8      113.89      147.78     33.61 o 
   1  -3   8     2417.99     2620.48     61.52 o 
   2  -3   8     7559.33     7603.69    140.41 o 
   3  -3   8    14230.89    14202.14    227.53 o 
   4  -3   8    14847.19    14509.19    238.99 o 
   5  -3   8     7384.69     7039.49    174.79 o 
   6  -3   8       78.10      115.15     50.36 o 
   7  -3   8      188.35      171.85     56.73 o 
   8  -3   8      415.76      468.24     68.59 o 
   9  -3   8      377.94      307.24     63.23 o 
  10  -3   8      170.55      200.18    133.45 o 
  11  -3   8        1.45      -96.38     96.38 o 
  12  -3   8      183.44      284.20    150.75 o 
 -15  -2   8        1.37       -0.65     80.01 o 
 -14  -2   8       75.87      177.14     84.59 o 
 -13  -2   8     1826.95     1801.79    134.08 o 
 -12  -2   8      473.18      538.46    169.44 o 
 -11  -2   8       14.90      -59.47     59.47 o 
 -10  -2   8      840.30      717.62    110.45 o 
  -9  -2   8       78.38       31.94     55.83 o 
  -8  -2   8     2109.37     1938.78    105.94 o 
  -7  -2   8      301.25      430.20     63.57 o 
  -6  -2   8    15934.48    16112.76    246.06 o 
  -5  -2   8     5473.03     5875.95    119.70 o 
  -4  -2   8     5270.96     4879.47    105.81 o 
  -3  -2   8     1644.86     1632.36     56.24 o 
  -2  -2   8       48.62       68.46     29.98 o 
  -1  -2   8      904.37      767.79     35.94 o 
   0  -2   8      688.95      828.62     44.50 o 
   1  -2   8        3.43       -4.32     20.07 o 
   2  -2   8     9264.76     9445.14    154.42 o 
   3  -2   8      146.51      196.20     33.07 o 
   4  -2   8      117.79       95.84     39.98 o 
   5  -2   8     1350.27     1337.39     66.44 o 
   6  -2   8      102.28       94.33     49.90 o 
   7  -2   8     1121.42     1055.70     78.89 o 
   8  -2   8      305.31      262.97     61.73 o 
   9  -2   8      412.38      366.36     83.22 o 
  10  -2   8     2019.05     1897.98    227.36 o 
  11  -2   8      141.58       93.91    128.51 o 
  12  -2   8      920.20     1003.36    212.53 o 
 -15  -1   8        3.30      164.73    125.44 o 
 -14  -1   8     1807.45     1891.23    141.78 o 
 -13  -1   8      437.73      457.23     89.40 o 
 -12  -1   8     1739.18     1565.17    162.90 o 
 -11  -1   8     4005.41     3702.50    157.91 o 
 -10  -1   8       22.45       81.67     62.84 o 
  -9  -1   8       76.35       68.36     59.82 o 
  -8  -1   8     2556.94     2241.38    224.24 o 
  -7  -1   8      556.70      629.45     98.85 o 
  -6  -1   8       66.33       69.80     30.58 o 
  -5  -1   8     9826.00    10180.51    172.67 o 
  -4  -1   8      436.51      387.04     41.78 o 
  -3  -1   8     5183.74     5329.11     99.42 o 
  -2  -1   8     1449.82     1473.94     64.40 o 
  -1  -1   8    34269.67    35035.64    371.43 o 
   0  -1   8      165.28      234.29     27.31 o 
   1  -1   8     1514.68     1628.50     48.13 o 
   2  -1   8    15136.47    14990.21    204.30 o 
   3  -1   8     1637.49     1745.67     61.17 o 
   4  -1   8     1703.87     1677.71     64.54 o 
   5  -1   8     2216.60     2231.43     78.53 o 
   6  -1   8      853.14      858.79     62.65 o 
   7  -1   8      550.90      610.87     60.81 o 
   8  -1   8       32.71       98.72     67.71 o 
   9  -1   8       39.31      -18.06     64.14 o 
  10  -1   8      127.59      253.88    122.33 o 
  11  -1   8      348.95      345.99    160.64 o 
  12  -1   8        6.85      121.09    138.39 o 
 -15   0   8        3.53      -60.15     75.07 o 
 -14   0   8       20.21      143.74     84.66 o 
 -13   0   8       70.34       60.35     83.54 o 
 -12   0   8       54.62      -32.55     65.64 o 
 -11   0   8      565.06      526.91     85.73 o 
 -10   0   8      199.55      112.10     65.80 o 
  -9   0   8       46.36      -12.34     56.30 o 
  -8   0   8       65.72      110.06    103.96 o 
  -7   0   8     1029.69      992.64     80.24 o 
  -6   0   8     3563.71     4140.99     98.14 o 
  -5   0   8     5227.73     4980.04    124.40 o 
  -4   0   8     3859.35     3592.60     92.36 o 
  -3   0   8    17265.25    17088.56    224.99 o 
  -2   0   8    18498.90    18675.21    261.28 o 
  -1   0   8     3092.47     3082.89     66.41 o 
   0   0   8       23.34       89.64     32.05 o 
   1   0   8      446.71      472.15     38.79 o 
   2   0   8      148.11      117.07     30.99 o 
   3   0   8     2924.38     2726.49     78.90 o 
   4   0   8       80.51       62.59     35.10 o 
   5   0   8     4579.68     4552.04    108.71 o 
   6   0   8     4427.44     4386.24    113.68 o 
   7   0   8     2294.86     2432.73    110.19 o 
   8   0   8     1399.86     1519.57    104.51 o 
   9   0   8      742.47      704.44     82.83 o 
  10   0   8      292.43      406.62    107.46 o 
  11   0   8     1024.06     1099.74    210.06 o 
  12   0   8       73.33       19.77    140.87 o 
 -15   1   8        2.52       -6.27     78.71 o 
 -14   1   8      130.53       66.41     78.26 o 
 -13   1   8      236.53      277.24     86.11 o 
 -12   1   8       47.05      -62.83     62.83 o 
 -11   1   8        5.42       60.91     63.02 o 
 -10   1   8      194.76      150.85     67.37 o 
  -9   1   8     1907.47     1953.29    181.96 o 
  -8   1   8     2122.80     1978.61    109.21 o 
  -7   1   8      792.50      749.44     75.26 o 
  -6   1   8     6091.74     6301.04    129.65 o 
  -5   1   8       12.31       14.27     33.77 o 
  -4   1   8     3411.28     3496.76     93.30 o 
  -3   1   8       83.40       90.30     30.62 o 
  -2   1   8      201.56      219.62     34.48 o 
  -1   1   8      684.70      606.63     41.74 o 
   0   1   8    19935.85    20802.09    262.08 o 
   1   1   8     2530.80     2720.35     69.40 o 
   2   1   8     3131.89     3125.71     87.06 o 
   3   1   8     8604.41     8788.56    147.23 o 
   4   1   8      439.77      409.89     49.89 o 
   5   1   8     5108.13     4870.41    153.77 o 
   6   1   8     2202.62     2328.48    104.79 o 
   7   1   8      221.50      298.88     64.27 o 
   8   1   8      346.73      369.30     70.85 o 
   9   1   8       48.06       66.04     62.89 o 
  10   1   8      145.40      108.76     71.67 o 
  11   1   8     1082.53      906.98    192.76 o 
  12   1   8        0.89      -24.71    126.04 o 
 -15   2   8      111.71       68.74     85.57 o 
 -14   2   8      213.17      286.75    103.67 o 
 -13   2   8      190.98      108.55     85.58 o 
 -12   2   8      926.80      903.99    104.93 o 
 -11   2   8      463.82      415.90     81.32 o 
 -10   2   8       99.85      140.89     68.14 o 
  -9   2   8        0.12       -1.87     58.89 o 
  -8   2   8     2895.98     2820.61    125.38 o 
  -7   2   8    10957.54    10397.37    235.99 o 
  -6   2   8      110.76      139.52     43.16 o 
  -5   2   8    12200.39    11818.00    201.12 o 
  -4   2   8      301.12      372.56     44.31 o 
  -3   2   8    16856.37    16774.38    224.37 o 
  -2   2   8        7.96       -6.64     30.57 o 
  -1   2   8     2192.75     2246.03     66.48 o 
   0   2   8      256.14      375.03     47.02 o 
   1   2   8      117.56       82.80     28.14 o 
   2   2   8      537.54      575.02     47.43 o 
   3   2   8       11.41        9.87     32.78 o 
   4   2   8      742.27      822.67     67.23 o 
   5   2   8     1942.03     1749.70     92.34 o 
   6   2   8       89.01       62.44     55.87 o 
   7   2   8       95.35      135.36     57.41 o 
   8   2   8        0.62       19.98     59.77 o 
   9   2   8        7.15        3.99     61.18 o 
  10   2   8     1484.09     1645.11    117.68 o 
  11   2   8      176.50      291.62    148.28 o 
 -15   3   8       35.04       40.69     87.10 o 
 -14   3   8     1031.47     1427.47    135.20 o 
 -13   3   8     1335.80     1483.81    130.80 o 
 -12   3   8      754.68      690.62    126.08 o 
 -11   3   8     4669.28     4479.73    177.59 o 
 -10   3   8       80.58       60.95     65.62 o 
  -9   3   8     1107.30     1106.31     99.29 o 
  -8   3   8     1487.98     1409.72    101.68 o 
  -7   3   8     1140.63     1090.08    112.48 o 
  -6   3   8    12472.23    12057.52    208.53 o 
  -5   3   8     3512.72     3419.72     98.97 o 
  -4   3   8     1154.69     1217.01     75.23 o 
  -3   3   8     4588.90     4511.15    127.92 o 
  -2   3   8      297.18      390.53     37.35 o 
  -1   3   8     1906.52     1967.45     63.61 o 
   0   3   8     7137.56     7278.16    121.19 o 
   1   3   8     2765.70     2844.68     81.78 o 
   2   3   8     7129.54     7480.38    158.34 o 
   3   3   8      719.50      756.10     75.15 o 
   4   3   8     1252.17     1329.59    135.90 o 
   5   3   8     2514.46     2228.27    135.19 o 
   6   3   8     2424.73     2280.92    185.49 o 
   7   3   8     1432.59     1438.57     98.39 o 
   8   3   8      419.22      441.36    100.59 o 
   9   3   8        0.88      -73.33     74.91 o 
  10   3   8     1051.51     1090.52    110.22 o 
  11   3   8       41.56      -14.83    116.15 o 
 -15   4   8      205.09      268.62     96.89 o 
 -14   4   8      658.77      769.68    114.64 o 
 -13   4   8       15.16      -52.82     71.06 o 
 -12   4   8      357.92      187.02    141.73 o 
 -11   4   8        4.66       13.79     73.64 o 
 -10   4   8      295.68      249.77     74.75 o 
  -9   4   8      110.37      101.37     78.63 o 
  -8   4   8      666.57      519.00     78.41 o 
  -7   4   8       48.18      -16.88     52.65 o 
  -6   4   8     3821.07     3861.57    110.51 o 
  -5   4   8     1086.87     1241.33     70.27 o 
  -4   4   8     1047.70      860.98     85.61 o 
  -3   4   8        6.21       19.40     29.65 o 
  -2   4   8      148.33      147.19     38.17 o 
  -1   4   8      561.48      663.92     44.76 o 
   0   4   8      711.60      812.13     44.11 o 
   1   4   8     3909.47     3840.72     82.12 o 
   2   4   8       92.56      -56.47     58.16 o 
   3   4   8     2417.46     2280.41    150.72 o 
   4   4   8     3099.21     3101.46    114.38 o 
   5   4   8       49.34       71.95     58.06 o 
   6   4   8        5.03        1.24     53.41 o 
   7   4   8       17.59       39.25     96.04 o 
   8   4   8      123.79      116.93     79.74 o 
   9   4   8      759.13      760.41    141.95 o 
  10   4   8      157.91      142.05     98.74 o 
 -15   5   8        5.21     -112.45    112.45 o 
 -14   5   8      562.52      507.83    107.09 o 
 -13   5   8      306.87      111.00    149.17 o 
 -12   5   8      611.86      416.57    129.57 o 
 -11   5   8      115.27      -62.59     62.59 o 
 -10   5   8      319.85      172.12     70.70 o 
  -9   5   8        0.37       -7.91     60.96 o 
  -8   5   8        2.34       59.22     61.54 o 
  -7   5   8     1380.02     1453.84     98.16 o 
  -6   5   8       31.93       71.59     62.07 o 
  -5   5   8      738.99      954.33    108.79 o 
  -4   5   8      804.41      851.07     72.41 o 
  -3   5   8     2201.31     2241.10     70.90 o 
  -2   5   8        4.67        9.31     32.37 o 
  -1   5   8      482.72      459.24     48.04 o 
   0   5   8     4776.43     4921.39     96.90 o 
   1   5   8        2.89      -52.82     52.82 o 
   2   5   8       71.05       56.09     54.85 o 
   3   5   8     2259.89     2226.01    247.13 o 
   4   5   8     1133.69     1170.04    130.89 o 
   5   5   8      971.57      874.16     98.08 o 
   6   5   8        0.45       15.74     77.10 o 
   7   5   8      247.52       74.83     73.76 o 
   8   5   8       43.29      189.73     81.65 o 
   9   5   8      277.30      392.51     99.46 o 
  10   5   8       25.77       89.56    128.29 o 
 -15   6   8      254.88      227.36    148.28 o 
 -14   6   8       95.16      191.96     92.27 o 
 -13   6   8      824.00      856.40    115.42 o 
 -12   6   8       15.78      -26.86     70.61 o 
 -11   6   8     3383.83     3101.71    158.74 o 
 -10   6   8       15.12      -97.72    107.50 o 
  -9   6   8       53.21      134.11     67.32 o 
  -8   6   8     1674.14     1527.65    108.45 o 
  -7   6   8       39.78       57.55     60.23 o 
  -6   6   8     1097.39     1248.27     75.25 o 
  -5   6   8        3.96       21.66     53.86 o 
  -4   6   8      410.85      481.88     53.06 o 
  -3   6   8      197.09      188.46     38.87 o 
  -2   6   8      718.74      745.24     68.16 o 
  -1   6   8       27.95       20.73     47.99 o 
   0   6   8       82.67      111.41     76.00 o 
   1   6   8      369.29      384.10     88.13 o 
   2   6   8       16.71      -16.21     75.08 o 
   3   6   8      107.11      193.33     89.65 o 
   4   6   8      454.28      436.33    106.95 o 
   5   6   8      840.17      908.80    105.23 o 
   6   6   8      539.38      382.08    101.00 o 
   7   6   8       18.16       87.91     76.94 o 
   8   6   8      116.90      134.72     86.05 o 
   9   6   8       34.87       84.05    102.53 o 
  10   6   8        4.33       63.81     87.59 o 
 -14   7   8       18.78      145.29     88.97 o 
 -13   7   8      184.08      347.54     96.52 o 
 -12   7   8      447.04      467.72    116.35 o 
 -11   7   8       46.13      117.44     72.81 o 
 -10   7   8      108.83      100.54     75.54 o 
  -9   7   8      488.39      347.51     79.40 o 
  -8   7   8      779.48      914.79     93.29 o 
  -7   7   8      108.06      127.19     62.80 o 
  -6   7   8     4077.67     4059.29    120.72 o 
  -5   7   8     1971.83     2238.05    148.31 o 
  -4   7   8      563.41      507.85     69.05 o 
  -3   7   8     7683.46     7639.74    192.69 o 
  -2   7   8      496.83      320.32     92.26 o 
  -1   7   8      643.10      648.08    102.22 o 
   0   7   8       16.96       10.74     75.88 o 
   1   7   8       85.52       65.28     80.33 o 
   2   7   8      554.00      502.37    134.69 o 
   3   7   8      399.95      443.09    102.13 o 
   4   7   8      970.20     1143.66    144.57 o 
   5   7   8       11.97       88.17     74.97 o 
   6   7   8      514.78      425.01     92.07 o 
   7   7   8       98.78      150.69     85.44 o 
   8   7   8      142.18       82.87    118.56 o 
   9   7   8      121.87      236.48    125.06 o 
 -14   8   8      542.70      680.53    172.99 o 
 -13   8   8      120.25       33.38     82.86 o 
 -12   8   8      520.64      542.83    101.62 o 
 -11   8   8      321.42      237.09     85.47 o 
 -10   8   8      635.05      674.39     94.90 o 
  -9   8   8        7.05      -31.34     59.93 o 
  -8   8   8      107.56      108.55     67.30 o 
  -7   8   8        1.29      -68.30     68.30 o 
  -6   8   8      519.19      534.78     91.80 o 
  -5   8   8      123.22      103.29     61.60 o 
  -4   8   8       35.46       31.94     58.29 o 
  -3   8   8     4075.34     4045.22    276.61 o 
  -2   8   8       59.47      -32.65     91.44 o 
  -1   8   8       20.76      -60.84     77.63 o 
   0   8   8      962.22      864.67    149.52 o 
   1   8   8      576.86      546.04    105.71 o 
   2   8   8     2802.56     2677.45    178.22 o 
   3   8   8        0.41      212.26    113.68 o 
   4   8   8     1667.12     1734.42    162.26 o 
   5   8   8     2131.85     1953.70    142.19 o 
   6   8   8      306.43      273.32     86.91 o 
   7   8   8        0.53      101.75     81.01 o 
   8   8   8       17.92       41.96     86.88 o 
 -14   9   8       55.46       29.66    126.04 o 
 -13   9   8      155.84       94.75     86.84 o 
 -12   9   8        2.18       -7.63     73.56 o 
 -11   9   8       24.77       55.89    123.57 o 
 -10   9   8       56.25      120.11     98.79 o 
  -9   9   8      531.60      354.53    108.34 o 
  -8   9   8      974.88     1069.78    239.72 o 
  -7   9   8     2102.36     2037.22    159.40 o 
  -6   9   8     1808.22     1774.89    113.21 o 
  -5   9   8      477.03      628.90    118.53 o 
  -4   9   8     2184.79     2066.28    215.00 o 
  -3   9   8      994.93     1076.42    257.02 o 
  -2   9   8     4594.81     5046.50    225.34 o 
  -1   9   8     1006.78      863.50    124.86 o 
   0   9   8     2760.62     2761.68    178.22 o 
   1   9   8     1684.48     1391.07    141.26 o 
   2   9   8      450.07      391.49    107.37 o 
   3   9   8       91.34       31.70     88.43 o 
   4   9   8       48.69      219.55    106.27 o 
   5   9   8        8.07        3.09     76.93 o 
   6   9   8      197.94      172.18     90.96 o 
   7   9   8      152.35       37.74     86.06 o 
   8   9   8       22.62       31.01    114.43 o 
 -13  10   8      612.18      645.02    195.23 o 
 -12  10   8     1849.70     2423.82    348.46 o 
 -11  10   8       84.17      -57.17     95.02 o 
 -10  10   8       72.46       46.09    150.75 o 
  -9  10   8       79.42      151.60     92.78 o 
  -8  10   8       14.73       67.78     94.90 o 
  -7  10   8      464.60      465.14    106.97 o 
  -6  10   8     1128.46     1158.64    100.93 o 
  -5  10   8      440.92      677.17     85.87 o 
  -4  10   8     1557.11     1511.25    142.15 o 
  -3  10   8        1.74      -81.24     81.24 o 
  -2  10   8     2800.69     2800.01    186.59 o 
  -1  10   8      626.98      632.99    118.83 o 
   0  10   8      132.37       53.20     92.67 o 
   1  10   8      708.03      758.90    124.86 o 
   2  10   8      282.18      312.67    103.96 o 
   3  10   8      536.64      456.18    118.21 o 
   4  10   8        0.61      -13.84     82.99 o 
   5  10   8      664.31      515.95    135.22 o 
   6  10   8      107.02      256.45     95.09 o 
   7  10   8      342.00      487.11    156.63 o 
 -12  11   8       94.26       92.25    121.98 o 
 -11  11   8      163.95       35.79    110.00 o 
 -10  11   8        5.46       37.96    223.65 o 
  -9  11   8        1.05      -79.39     89.00 o 
  -8  11   8      448.84      641.19    179.17 o 
  -7  11   8     2303.92     2028.65    163.86 o 
  -6  11   8      356.33      333.59    107.29 o 
  -5  11   8     2865.78     2896.57    190.01 o 
  -4  11   8      158.70      113.98     94.27 o 
  -3  11   8      694.07      797.24    197.71 o 
  -2  11   8       18.67       52.62     95.68 o 
  -1  11   8      205.79      214.84    323.74 o 
   0  11   8       60.06      103.56     90.82 o 
   1  11   8       41.40        7.85     83.13 o 
   2  11   8      559.60      743.03    130.92 o 
   3  11   8     1106.41     1039.51    146.76 o 
   4  11   8       11.05       95.15     97.86 o 
   5  11   8       11.29       56.53    110.05 o 
   6  11   8     1848.08     1817.53    194.88 o 
 -12  12   8       10.08       -9.89    128.51 o 
 -11  12   8      110.89      -47.33    142.10 o 
 -10  12   8      555.93      431.92    151.99 o 
  -9  12   8      527.29      617.21    131.66 o 
  -8  12   8       14.26      -84.20     84.20 o 
  -7  12   8      415.42      420.13    190.29 o 
  -6  12   8       24.57      -19.56     90.49 o 
  -5  12   8      242.22      370.70    113.91 o 
  -4  12   8      107.57       51.90    185.35 o 
  -3  12   8       28.32       93.24     94.93 o 
  -2  12   8      705.74      623.23    126.25 o 
  -1  12   8      223.56      158.96    158.16 o 
   0  12   8      321.32      268.22    107.29 o 
   1  12   8        1.66      -91.66    111.21 o 
   2  12   8      527.66      580.45    129.31 o 
   3  12   8     1351.23     1564.42    294.09 o 
   4  12   8       95.67      203.57    107.96 o 
   5  12   8      172.20      218.26    121.22 o 
 -11  13   8        3.54      175.46    145.81 o 
 -10  13   8       37.46     -208.69    273.08 o 
  -9  13   8      256.01      231.96    118.40 o 
  -8  13   8     1068.53     1433.37    269.37 o 
  -7  13   8       83.80       59.31    165.58 o 
  -6  13   8       38.12      -81.55    160.64 o 
  -5  13   8        8.80       12.33     90.55 o 
  -4  13   8      831.17      715.01    133.26 o 
  -3  13   8        9.38       68.12     97.38 o 
  -2  13   8       29.35      212.50    111.60 o 
  -1  13   8       45.22       18.35    138.39 o 
   0  13   8     1166.49     1255.82    159.83 o 
   1  13   8      165.64      193.79    101.17 o 
   2  13   8      203.68       47.22    126.04 o 
   3  13   8       77.63      155.16    109.12 o 
   4  13   8      921.94     1162.54    171.80 o 
  -9  14   8       82.95      170.52    192.76 o 
  -8  14   8      173.80      -66.73    175.46 o 
  -7  14   8      829.56      724.10    232.30 o 
  -6  14   8        5.61       76.61    172.99 o 
  -5  14   8      163.71      155.42    108.66 o 
  -4  14   8      560.76      448.88    123.15 o 
  -3  14   8      610.44      524.53    132.65 o 
  -2  14   8        1.71        8.30     99.11 o 
  -1  14   8        6.06      -30.64    104.15 o 
   0  14   8      300.53      222.96    115.29 o 
   1  14   8       24.33       78.34    107.46 o 
   2  14   8      615.17      754.98    145.01 o 
   3  14   8       23.15      172.99    158.16 o 
  -7  15   8       86.95     -116.15    182.88 o 
  -6  15   8      139.51      160.64    190.29 o 
  -5  15   8      217.63      175.27    238.48 o 
  -4  15   8      544.28      614.66    224.89 o 
  -3  15   8      424.00      329.62    127.06 o 
  -2  15   8       15.13      -34.86     99.56 o 
  -1  15   8      361.87      591.97    140.60 o 
   0  15   8        5.91        2.43    147.04 o 
   1  15   8     1726.99     1539.63    252.08 o 
  -5  16   8      200.10      215.01    158.16 o 
  -4  16   8      107.55       69.20    138.39 o 
  -3  16   8       38.15       32.13    150.75 o 
  -3 -20   9      338.20      318.52    177.94 o 
  -2 -20   9      397.33      280.44    207.59 o 
  -1 -20   9       17.56      -19.50     91.30 o 
   0 -20   9      189.68      262.39    120.24 o 
   1 -20   9      346.19      130.98    168.05 o 
   2 -20   9      140.80      276.79    175.46 o 
   3 -20   9      436.05      130.98    172.99 o 
   4 -20   9      227.97      134.98    226.13 o 
  -5 -19   9       19.29      197.76    151.99 o 
  -4 -19   9       34.26      -53.46     95.57 o 
  -3 -19   9      387.96      511.76    151.99 o 
  -2 -19   9        0.01       35.24     97.81 o 
  -1 -19   9        0.69      -84.29     84.29 o 
   0 -19   9      117.74       29.88    103.96 o 
   1 -19   9       57.00       36.22    117.39 o 
   2 -19   9       32.08     -121.09    121.09 o 
   3 -19   9     1699.48     2049.09    551.11 o 
   4 -19   9      291.96      389.31    118.68 o 
   5 -19   9      138.36      184.78    111.62 o 
   6 -19   9       56.28       17.03    104.81 o 
  -7 -18   9      322.45      284.18     85.26 o 
  -6 -18   9      372.25      381.10     97.68 o 
  -5 -18   9      858.87      718.29    137.52 o 
  -4 -18   9       17.49       71.63    100.38 o 
  -3 -18   9      227.16      190.52    104.42 o 
  -2 -18   9      396.46      334.40    111.80 o 
  -1 -18   9        2.19      -83.13     83.13 o 
   0 -18   9     3377.75     3789.01    225.84 o 
   1 -18   9     1148.93     1076.56    149.22 o 
   2 -18   9     1665.37     1311.57    148.98 o 
   3 -18   9     1500.59     1541.77    161.50 o 
   4 -18   9       15.54       61.83     86.63 o 
   5 -18   9      117.29       58.36    151.99 o 
   6 -18   9      226.59      210.50    109.21 o 
   7 -18   9      477.51      556.04    134.52 o 
  -8 -17   9       36.66       34.38    120.04 o 
  -7 -17   9      110.90      262.60     81.45 o 
  -6 -17   9      323.35      259.83     92.34 o 
  -5 -17   9       20.86       73.20     96.79 o 
  -4 -17   9        2.65      -38.93     87.61 o 
  -3 -17   9       23.46        8.24     85.85 o 
  -2 -17   9       51.78       91.51    100.09 o 
  -1 -17   9      267.61      256.12    102.56 o 
   0 -17   9      978.74     1109.83    151.98 o 
   1 -17   9      692.54      705.77     99.12 o 
   2 -17   9      439.39      593.38     99.07 o 
   3 -17   9      537.25      548.95    112.22 o 
   4 -17   9       92.28      102.53     93.48 o 
   5 -17   9      343.02      508.27    160.64 o 
   6 -17   9      481.00      609.85    190.29 o 
   7 -17   9     1113.24     1075.07    147.59 o 
   8 -17   9      712.55      724.32    138.02 o 
  -9 -16   9      740.17      819.74    158.14 o 
  -8 -16   9      155.18      242.15     88.26 o 
  -7 -16   9      244.70      224.73     87.01 o 
  -6 -16   9        2.88      105.70     78.96 o 
  -5 -16   9      373.71      362.72    171.76 o 
  -4 -16   9       50.18       44.59    134.69 o 
  -3 -16   9      259.88      313.53     98.63 o 
  -2 -16   9      744.17      638.21    143.34 o 
  -1 -16   9       26.07      131.58    107.04 o 
   0 -16   9      430.68      355.44     81.50 o 
   1 -16   9     1259.13     1376.98    114.76 o 
   2 -16   9       25.80       66.67     75.13 o 
   3 -16   9      512.09      491.17     89.60 o 
   4 -16   9      109.96      -13.66    105.03 o 
   5 -16   9      153.69       68.01     87.32 o 
   6 -16   9      139.91        9.12     90.82 o 
   7 -16   9       41.15      175.75     98.17 o 
   8 -16   9     1107.61     1242.68    154.47 o 
   9 -16   9       63.39       44.48    138.39 o 
 -10 -15   9       27.01      104.98    118.48 o 
  -9 -15   9      245.43      218.67    119.69 o 
  -8 -15   9        0.47        4.13     77.28 o 
  -7 -15   9      925.65     1055.71    115.49 o 
  -6 -15   9        1.51      -10.73     76.69 o 
  -5 -15   9     1115.13     1118.34    112.35 o 
  -4 -15   9       38.23      -13.00     79.48 o 
  -3 -15   9      445.17      327.92    101.31 o 
  -2 -15   9      244.86      243.08     69.91 o 
  -1 -15   9       77.52      132.03     68.67 o 
   0 -15   9     1478.12     1329.38    106.26 o 
   1 -15   9     1268.33     1329.15    108.00 o 
   2 -15   9      959.98     1033.90    159.23 o 
   3 -15   9        1.33      -22.58     65.98 o 
   4 -15   9      487.33      533.74    108.37 o 
   5 -15   9     1280.48     1444.38    145.91 o 
   6 -15   9      863.37      759.67     99.62 o 
   7 -15   9      437.09      284.79     84.81 o 
   8 -15   9      354.46      469.49    197.48 o 
   9 -15   9     1365.07     1280.03    157.16 o 
  10 -15   9        7.70       32.13    135.92 o 
 -10 -14   9       67.08      268.98    210.06 o 
  -9 -14   9       40.75       25.79    102.13 o 
  -8 -14   9      233.88      257.74     73.50 o 
  -7 -14   9       68.25        1.15     68.93 o 
  -6 -14   9     3676.89     3619.38    163.91 o 
  -5 -14   9      325.17      380.91     84.16 o 
  -4 -14   9      625.77      590.77    110.96 o 
  -3 -14   9     2215.57     2373.76    146.51 o 
  -2 -14   9      738.42      850.54    107.67 o 
  -1 -14   9      194.25      230.99     71.91 o 
   0 -14   9     2777.74     2709.52    183.13 o 
   1 -14   9     4919.57     5409.05    257.30 o 
   2 -14   9      373.73      270.09     75.54 o 
   3 -14   9      473.80      408.03     68.86 o 
   4 -14   9      514.41      461.80     81.39 o 
   5 -14   9      694.16      740.80     93.12 o 
   6 -14   9     1813.96     1922.81    128.35 o 
   7 -14   9       78.70      -72.89     72.89 o 
   8 -14   9      858.73     1137.54    137.88 o 
   9 -14   9      942.31     1067.81    144.16 o 
  10 -14   9       93.94      108.39     98.63 o 
 -11 -13   9       11.43       44.68    110.13 o 
 -10 -13   9      429.37      532.03    134.41 o 
  -9 -13   9       20.61       95.65    172.99 o 
  -8 -13   9       72.23       61.50     69.85 o 
  -7 -13   9      625.29      709.62     97.03 o 
  -6 -13   9     1599.56     1625.11    134.90 o 
  -5 -13   9     1186.91     1374.23    110.44 o 
  -4 -13   9     1146.39     1293.40    100.14 o 
  -3 -13   9      108.38      210.78     74.39 o 
  -2 -13   9      601.63      687.11     83.32 o 
  -1 -13   9     1179.28     1236.41     79.89 o 
   0 -13   9     5130.31     5096.81    141.42 o 
   1 -13   9      724.68      753.81     99.16 o 
   2 -13   9     5707.83     5705.87    155.48 o 
   3 -13   9       26.20       75.57     56.26 o 
   4 -13   9     1042.53     1206.92     87.83 o 
   5 -13   9      448.62      521.96     82.01 o 
   6 -13   9      536.51      519.43     84.65 o 
   7 -13   9        1.05      -58.37     63.98 o 
   8 -13   9      185.04      210.03     98.43 o 
   9 -13   9       98.24      311.77    123.57 o 
  10 -13   9      329.91      277.39    219.95 o 
  11 -13   9        3.71      -39.54    138.39 o 
 -12 -12   9      175.66        3.97    138.39 o 
 -11 -12   9      222.63      276.75    122.97 o 
 -10 -12   9     1302.99     1316.40    165.90 o 
  -9 -12   9     1756.52     2156.51    384.29 o 
  -8 -12   9     1490.68     1432.40    186.17 o 
  -7 -12   9     1080.23     1121.10    126.03 o 
  -6 -12   9     1553.94     1540.05    110.97 o 
  -5 -12   9     1167.04     1321.13     62.70 o 
  -4 -12   9      558.03      624.35     58.63 o 
  -3 -12   9     1392.49     1413.94     67.12 o 
  -2 -12   9     2548.24     2464.88     89.05 o 
  -1 -12   9     1046.31     1130.26     76.31 o 
   0 -12   9      160.10       51.55     60.28 o 
   1 -12   9      665.54      672.86     67.83 o 
   2 -12   9     4666.94     4787.57    154.45 o 
   3 -12   9     4837.64     5109.77    146.42 o 
   4 -12   9     7729.76     7977.94    186.99 o 
   5 -12   9      114.46       88.19     63.66 o 
   6 -12   9      909.75      852.52     92.74 o 
   7 -12   9        4.34      -37.93     58.03 o 
   8 -12   9       30.99       34.94     68.46 o 
   9 -12   9      277.79      462.77    109.72 o 
  10 -12   9        6.94       89.22     92.89 o 
  11 -12   9      688.74      908.94    401.59 o 
 -12 -11   9      321.04      318.48    221.18 o 
 -11 -11   9        3.57      -62.31     98.44 o 
 -10 -11   9       43.77      -84.74     84.74 o 
  -9 -11   9     1164.13     1193.70    115.13 o 
  -8 -11   9     1032.67      994.23     84.90 o 
  -7 -11   9        1.24        4.59     52.78 o 
  -6 -11   9      455.43      517.26     48.39 o 
  -5 -11   9        1.02      -20.93     34.01 o 
  -4 -11   9        0.65       30.51     35.31 o 
  -3 -11   9      889.16      949.18     55.89 o 
  -2 -11   9      161.60      183.97     41.28 o 
  -1 -11   9     5036.13     4655.28    112.65 o 
   0 -11   9      396.66      436.30    102.73 o 
   1 -11   9     1231.21     1341.33     78.69 o 
   2 -11   9     2022.48     2076.03    109.87 o 
   3 -11   9      306.94      268.93     58.18 o 
   4 -11   9       29.18       -5.24     51.85 o 
   5 -11   9       52.18      129.50     58.96 o 
   6 -11   9      787.04      749.72     88.26 o 
   7 -11   9      982.30     1039.76    100.74 o 
   8 -11   9        9.00      -54.06     59.31 o 
   9 -11   9      686.29      658.12    134.69 o 
  10 -11   9       27.72      -29.66     76.89 o 
  11 -11   9       11.01       51.33     93.16 o 
 -13 -10   9      193.61       32.82    126.28 o 
 -12 -10   9      242.51      157.43     87.52 o 
 -11 -10   9      284.13      245.48     91.54 o 
 -10 -10   9      496.26      611.93    101.48 o 
  -9 -10   9       33.16       36.46     72.74 o 
  -8 -10   9     1288.76     1292.45     69.77 o 
  -7 -10   9      863.36      849.84     59.71 o 
  -6 -10   9      396.39      472.74     49.12 o 
  -5 -10   9     2775.29     2641.54     91.22 o 
  -4 -10   9     6265.30     6282.05    111.34 o 
  -3 -10   9        0.56      -21.45     34.14 o 
  -2 -10   9     1203.00     1355.53     73.13 o 
  -1 -10   9    13241.01    13078.79    186.21 o 
   0 -10   9     1847.05     1936.40     84.03 o 
   1 -10   9     4605.10     4413.19    119.49 o 
   2 -10   9     1779.94     1917.54     87.81 o 
   3 -10   9        0.30       15.54     61.00 o 
   4 -10   9      297.33      297.51     59.65 o 
   5 -10   9      174.61       71.17     55.01 o 
   6 -10   9     4170.18     4219.41    236.29 o 
   7 -10   9      651.34      650.95     88.79 o 
   8 -10   9        8.13       59.81     63.25 o 
   9 -10   9     1551.78     1757.50    126.87 o 
  10 -10   9       10.09       69.69     87.16 o 
  11 -10   9      250.57      251.77    105.63 o 
  12 -10   9       92.20      -92.02     92.02 o 
 -13  -9   9        3.13      -19.35     83.04 o 
 -12  -9   9     1042.32     1136.60    126.20 o 
 -11  -9   9      176.89      216.66     85.28 o 
 -10  -9   9        2.07      -61.21     68.27 o 
  -9  -9   9      977.37     1095.49    100.95 o 
  -8  -9   9     1336.00     1378.20     69.68 o 
  -7  -9   9     3252.04     3538.41     96.90 o 
  -6  -9   9        6.01      -35.19     35.19 o 
  -5  -9   9      962.90     1012.24     51.96 o 
  -4  -9   9      189.67      240.73     37.05 o 
  -3  -9   9      454.45      397.71     41.66 o 
  -2  -9   9     1026.65     1003.29     61.52 o 
  -1  -9   9      934.36      950.18     98.17 o 
   0  -9   9     1200.81     1231.36     66.27 o 
   1  -9   9     4556.63     4487.80    205.82 o 
   2  -9   9      928.72     1032.29    103.09 o 
   3  -9   9       41.14       82.46     47.60 o 
   4  -9   9      959.31      960.14     72.57 o 
   5  -9   9        8.37      -47.93     47.93 o 
   6  -9   9      584.32      624.35     85.45 o 
   7  -9   9      788.16      770.67    178.74 o 
   8  -9   9       56.06       81.09     62.95 o 
   9  -9   9      277.71      281.76     90.28 o 
  10  -9   9       77.69      164.58     87.20 o 
  11  -9   9       94.06       56.77     91.63 o 
  12  -9   9       84.95      -16.52    101.68 o 
 -14  -8   9        6.66     -111.21    111.21 o 
 -13  -8   9      290.20      341.30     98.33 o 
 -12  -8   9        2.90       65.74     79.85 o 
 -11  -8   9      189.47      278.78    129.43 o 
 -10  -8   9     1977.22     2027.68    110.76 o 
  -9  -8   9      126.03      322.24     67.55 o 
  -8  -8   9     2705.26     2794.72    117.00 o 
  -7  -8   9     3949.10     3830.68    108.45 o 
  -6  -8   9     1957.64     2085.71     72.68 o 
  -5  -8   9       58.09       36.07     34.07 o 
  -4  -8   9      135.86      114.16     31.59 o 
  -3  -8   9      100.26      132.48     33.03 o 
  -2  -8   9     1838.32     1778.93     61.16 o 
  -1  -8   9      177.48      188.59     34.11 o 
   0  -8   9     3742.51     3653.45     89.23 o 
   1  -8   9     1426.74     1514.91     70.71 o 
   2  -8   9     7421.05     7379.43    174.44 o 
   3  -8   9       29.44       23.84     42.45 o 
   4  -8   9      455.56      565.18     62.42 o 
   5  -8   9      603.52      570.92     66.87 o 
   6  -8   9        2.92      -33.29     54.59 o 
   7  -8   9        5.72       -7.04     59.37 o 
   8  -8   9      258.29      352.04     79.88 o 
   9  -8   9        1.17       16.37     66.57 o 
  10  -8   9     1803.83     1530.05    151.76 o 
  11  -8   9       37.23      122.30    100.47 o 
  12  -8   9       57.06      113.56    104.85 o 
 -14  -7   9      117.85      110.18    119.86 o 
 -13  -7   9       99.55      -16.27     92.17 o 
 -12  -7   9       60.84      -15.76    115.70 o 
 -11  -7   9      813.42      810.74     88.55 o 
 -10  -7   9       59.13       24.09     60.28 o 
  -9  -7   9        1.59       16.81     54.36 o 
  -8  -7   9     2284.59     2203.41    110.22 o 
  -7  -7   9     4175.91     3749.75    104.88 o 
  -6  -7   9     1904.09     1911.38     75.41 o 
  -5  -7   9     3746.32     4179.25     95.05 o 
  -4  -7   9       86.28       37.67     28.40 o 
  -3  -7   9       93.87       71.74     26.66 o 
  -2  -7   9     1430.61     1397.11     47.67 o 
  -1  -7   9     1132.84     1083.99     47.51 o 
   0  -7   9    13781.29    13675.60    198.65 o 
   1  -7   9      482.14      581.69     47.69 o 
   2  -7   9     3028.92     3008.93    109.87 o 
   3  -7   9      117.39       95.37     44.46 o 
   4  -7   9      205.11      177.10     56.83 o 
   5  -7   9       66.75       22.79     48.12 o 
   6  -7   9     1295.90     1333.06     86.32 o 
   7  -7   9       40.13       -4.91     59.60 o 
   8  -7   9       66.05      -55.99     55.99 o 
   9  -7   9      919.84     1000.25    102.60 o 
  10  -7   9       36.01       67.73     88.24 o 
  11  -7   9        2.31       54.51     89.98 o 
  12  -7   9        0.05       85.77    105.03 o 
 -14  -6   9      186.29      264.70    112.78 o 
 -13  -6   9      193.99       72.94     95.57 o 
 -12  -6   9      114.87      296.28     86.50 o 
 -11  -6   9      888.22      998.80    142.22 o 
 -10  -6   9      371.81      307.23     68.89 o 
  -9  -6   9     2387.10     2411.54    112.23 o 
  -8  -6   9      375.44      340.10     62.41 o 
  -7  -6   9    10250.14    10423.75    179.23 o 
  -6  -6   9     5430.42     5658.39    129.90 o 
  -5  -6   9     7626.50     7449.44    134.73 o 
  -4  -6   9    11064.03    11117.56    145.29 o 
  -3  -6   9      988.11     1014.98     41.92 o 
  -2  -6   9      714.92      651.97     34.59 o 
  -1  -6   9     1329.18     1380.35     44.18 o 
   0  -6   9     8509.37     8395.51    146.75 o 
   1  -6   9    14654.08    14963.09    283.49 o 
   2  -6   9     1323.77     1256.04     95.06 o 
   3  -6   9      189.36      155.82     58.50 o 
   4  -6   9     6014.49     6264.15    169.60 o 
   5  -6   9     6689.58     6315.50    166.93 o 
   6  -6   9      642.37      768.60     95.95 o 
   7  -6   9     1148.80     1391.19    191.02 o 
   8  -6   9     1219.79     1114.41    137.51 o 
   9  -6   9     1828.46     1826.73    121.89 o 
  10  -6   9        5.87       -8.53     81.24 o 
  11  -6   9       39.71       38.49     87.20 o 
  12  -6   9      282.52      224.89    150.75 o 
 -15  -5   9      799.02      971.23    215.01 o 
 -14  -5   9      290.99      166.51    109.24 o 
 -13  -5   9       43.37      -33.86    109.92 o 
 -12  -5   9      379.06      375.26     90.78 o 
 -11  -5   9      542.09      443.08    105.60 o 
 -10  -5   9     3611.67     3558.80    215.50 o 
  -9  -5   9      422.92      298.37     73.29 o 
  -8  -5   9      922.03     1011.14     76.64 o 
  -7  -5   9      231.84      181.44     40.72 o 
  -6  -5   9        9.21      -37.76     48.26 o 
  -5  -5   9        4.81      -10.25     30.04 o 
  -4  -5   9     2500.45     2340.33     63.28 o 
  -3  -5   9     3443.68     3332.29     67.29 o 
  -2  -5   9      932.40      833.49     37.87 o 
  -1  -5   9      981.64      877.51     37.92 o 
   0  -5   9     1582.17     1713.29     70.75 o 
   1  -5   9     6915.79     7219.57    148.47 o 
   2  -5   9      354.15      348.29     42.88 o 
   3  -5   9       70.47      122.40     43.52 o 
   4  -5   9     5375.92     5548.63    134.95 o 
   5  -5   9       25.93       37.94     57.32 o 
   6  -5   9     1585.16     1720.50     90.18 o 
   7  -5   9       44.46      148.94     57.24 o 
   8  -5   9      519.67      560.24    104.09 o 
   9  -5   9      636.02      692.72     91.68 o 
  10  -5   9        4.33       -9.25     77.04 o 
  11  -5   9        6.86     -101.32    108.74 o 
  12  -5   9      148.40      227.36    148.28 o 
 -15  -4   9       26.70      235.95    190.29 o 
 -14  -4   9       24.04      122.87     81.91 o 
 -13  -4   9      676.89      689.48    141.54 o 
 -12  -4   9      440.59      477.10     86.81 o 
 -11  -4   9       56.63      119.79     70.26 o 
 -10  -4   9     1353.73     1594.94    115.07 o 
  -9  -4   9     1353.53     1442.99    102.91 o 
  -8  -4   9      110.65       92.77     62.01 o 
  -7  -4   9     1041.10     1105.80    103.77 o 
  -6  -4   9     2636.13     2670.96    141.97 o 
  -5  -4   9     4826.43     5083.20    115.18 o 
  -4  -4   9     7789.06     7580.09    142.99 o 
  -3  -4   9      325.90      270.05     32.19 o 
  -2  -4   9     1004.91      880.44     41.54 o 
  -1  -4   9     2689.95     2495.95     73.58 o 
   0  -4   9     4057.70     4048.57     94.03 o 
   1  -4   9      759.23      943.28     58.53 o 
   2  -4   9      131.66      242.94     39.38 o 
   3  -4   9       78.94       76.62     40.24 o 
   4  -4   9      158.58      192.72     62.78 o 
   5  -4   9      124.57      125.86     49.26 o 
   6  -4   9     1093.91     1203.64     79.25 o 
   7  -4   9       11.37       -0.09     54.06 o 
   8  -4   9     1122.49     1149.22     98.00 o 
   9  -4   9      403.54      363.87     77.45 o 
  10  -4   9     1045.56      899.56    190.29 o 
  11  -4   9       24.57       24.71    128.51 o 
  12  -4   9       13.98        2.47    128.51 o 
 -15  -3   9        1.39       26.62    136.17 o 
 -14  -3   9     1158.16     1382.92    132.28 o 
 -13  -3   9      174.76      148.18     75.91 o 
 -12  -3   9      389.61      349.69     88.25 o 
 -11  -3   9      499.74      412.10     79.95 o 
 -10  -3   9     2834.51     2505.96    133.00 o 
  -9  -3   9      669.09      733.69     84.17 o 
  -8  -3   9     1837.93     1811.57    106.99 o 
  -7  -3   9      430.98      360.86     61.89 o 
  -6  -3   9      135.17       58.80     32.98 o 
  -5  -3   9       30.63       -2.04     31.73 o 
  -4  -3   9     4097.05     3764.52    118.43 o 
  -3  -3   9     3875.02     3794.39    121.68 o 
  -2  -3   9     1863.57     1769.49     54.53 o 
  -1  -3   9     2649.30     2713.17     89.92 o 
   0  -3   9    18397.20    19011.39    253.18 o 
   1  -3   9      139.11      172.39     27.62 o 
   2  -3   9     2244.20     2623.89    120.57 o 
   3  -3   9      294.13      248.65     43.52 o 
   4  -3   9     2972.67     2832.83     95.57 o 
   5  -3   9     1472.86     1420.77     85.25 o 
   6  -3   9      398.76      427.43     89.50 o 
   7  -3   9       34.99       -8.28     66.60 o 
   8  -3   9      830.63     1048.00     95.72 o 
   9  -3   9       51.92       46.02     84.77 o 
  10  -3   9      256.78       42.01    126.04 o 
  11  -3   9      851.81      704.33    182.88 o 
  12  -3   9       52.90      -27.18    135.92 o 
 -15  -2   9       87.39       79.63    114.04 o 
 -14  -2   9       69.16       98.15     76.02 o 
 -13  -2   9      121.55       97.04     76.29 o 
 -12  -2   9      203.04      183.17     74.97 o 
 -11  -2   9      401.12      473.51     98.67 o 
 -10  -2   9      152.28      135.08     68.70 o 
  -9  -2   9      779.24      877.12     88.36 o 
  -8  -2   9     5468.02     5496.31    168.21 o 
  -7  -2   9     1407.91     1237.99     92.65 o 
  -6  -2   9     3820.37     3595.46     93.67 o 
  -5  -2   9     3696.94     4247.70    122.71 o 
  -4  -2   9     4525.11     4579.05    106.63 o 
  -3  -2   9      468.49      502.24     41.05 o 
  -2  -2   9     2283.14     2538.44     63.97 o 
  -1  -2   9    14929.73    15044.26    185.28 o 
   0  -2   9     2164.21     1864.47     59.87 o 
   1  -2   9    16865.45    17005.11    202.30 o 
   2  -2   9     6171.67     5403.82    104.93 o 
   3  -2   9      108.23       61.82     31.59 o 
   4  -2   9     1265.71     1456.10     63.59 o 
   5  -2   9     3005.80     3167.13     92.50 o 
   6  -2   9     1939.66     2041.33    207.96 o 
   7  -2   9      591.58      488.49     65.70 o 
   8  -2   9      524.33      609.91     87.67 o 
   9  -2   9       17.63      -59.63     80.75 o 
  10  -2   9      244.23      326.21    140.87 o 
  11  -2   9        3.71       14.83    126.04 o 
  12  -2   9       22.18      103.80    150.75 o 
 -15  -1   9      412.52      403.73    107.55 o 
 -14  -1   9      230.80      256.63     88.43 o 
 -13  -1   9       87.88       99.71     76.98 o 
 -12  -1   9      104.13       54.43     66.58 o 
 -11  -1   9     2427.81     2430.22    136.82 o 
 -10  -1   9     2532.76     2362.69    128.06 o 
  -9  -1   9     6203.35     5717.86    268.35 o 
  -8  -1   9     3069.85     3002.08    132.70 o 
  -7  -1   9     2098.87     1890.30    102.48 o 
  -6  -1   9     1345.06     1263.55     61.25 o 
  -5  -1   9     1723.14     1807.95     70.78 o 
  -4  -1   9       22.57       26.03     35.31 o 
  -3  -1   9     2299.34     2384.58     70.49 o 
  -2  -1   9     1334.51     1684.16     59.36 o 
  -1  -1   9       92.34       57.68     35.92 o 
   0  -1   9      391.13      573.44     52.14 o 
   1  -1   9     2054.58     2057.96     62.44 o 
   2  -1   9      578.11      703.36     41.83 o 
   3  -1   9     5784.03     5651.92    127.03 o 
   4  -1   9       77.00      143.95     37.92 o 
   5  -1   9     3585.94     3492.34     98.61 o 
   6  -1   9      267.35      336.48     55.64 o 
   7  -1   9      139.06      138.39     58.83 o 
   8  -1   9       13.21      -62.91     62.91 o 
   9  -1   9     2260.70     2368.26    176.47 o 
  10  -1   9      342.41      358.34    140.87 o 
  11  -1   9      142.03      158.16    150.75 o 
  12  -1   9       11.53      133.45    140.87 o 
 -15   0   9      154.43      171.57     86.85 o 
 -14   0   9      527.78      328.89     92.67 o 
 -13   0   9        4.68      -24.38     83.80 o 
 -12   0   9      312.36      285.95    106.77 o 
 -11   0   9       42.84      154.62     69.85 o 
 -10   0   9     1490.57     1338.26    108.82 o 
  -9   0   9      486.12      621.61     83.63 o 
  -8   0   9     1968.93     2021.34    143.83 o 
  -7   0   9      666.61      647.15     73.58 o 
  -6   0   9      821.21      894.45    113.79 o 
  -5   0   9     1362.49     1487.97     67.50 o 
  -4   0   9    13073.57    12798.74    209.52 o 
  -3   0   9     9028.56     8621.40    141.23 o 
  -2   0   9    10166.40    10478.76    180.19 o 
  -1   0   9    11466.33    11782.77    156.86 o 
   0   0   9      327.08      417.63     36.90 o 
   1   0   9        5.04      -16.88     27.09 o 
   2   0   9        3.71       23.52     30.21 o 
   3   0   9       80.58      108.38     35.41 o 
   4   0   9     1357.82     1283.37     63.16 o 
   5   0   9      958.02      931.09     61.39 o 
   6   0   9      509.93      631.36     71.30 o 
   7   0   9      658.76      721.25     76.77 o 
   8   0   9      254.33      185.92     86.85 o 
   9   0   9      287.62      252.67    107.96 o 
  10   0   9      137.09      160.64    128.51 o 
  11   0   9        1.43       39.54    138.39 o 
 -15   1   9      134.68      163.95     96.31 o 
 -14   1   9       28.86       -0.48     86.10 o 
 -13   1   9      364.71      334.19    109.38 o 
 -12   1   9       47.59      -42.82     63.84 o 
 -11   1   9        1.20      -77.69     77.69 o 
 -10   1   9      556.30      565.95     86.65 o 
  -9   1   9      174.86      221.35    128.40 o 
  -8   1   9     7485.50     7670.12    206.15 o 
  -7   1   9     4416.54     4165.27    197.14 o 
  -6   1   9        3.64        4.11     49.70 o 
  -5   1   9    17189.40    16774.80    261.90 o 
  -4   1   9      346.11      370.36     53.51 o 
  -3   1   9     3240.78     3340.12     84.18 o 
  -2   1   9    10297.99     9749.01    151.91 o 
  -1   1   9     2532.13     2641.09     66.49 o 
   0   1   9     1701.32     1886.30     73.33 o 
   1   1   9      918.05      787.17     76.74 o 
   2   1   9        6.54       37.87     36.34 o 
   3   1   9      842.59      894.73     53.69 o 
   4   1   9     2975.99     2759.63     86.03 o 
   5   1   9     1881.42     1919.04     93.70 o 
   6   1   9     2514.47     2499.93    111.06 o 
   7   1   9       19.08       -9.77     55.01 o 
   8   1   9     3709.57     3589.61    136.99 o 
   9   1   9       20.20       -3.48     98.85 o 
  10   1   9       66.26      179.42     98.70 o 
  11   1   9      104.38      135.92    143.34 o 
 -15   2   9        1.72      -25.58     87.58 o 
 -14   2   9       95.83       73.04     78.08 o 
 -13   2   9      282.41      205.32     82.02 o 
 -12   2   9       90.90      104.20     68.66 o 
 -11   2   9      472.15      538.34    140.29 o 
 -10   2   9      198.87      188.66     71.42 o 
  -9   2   9      652.76      735.67    122.72 o 
  -8   2   9      167.49      223.80     69.07 o 
  -7   2   9     4808.92     5003.78    161.27 o 
  -6   2   9     1065.89     1231.25     67.75 o 
  -5   2   9      136.39      146.27     41.96 o 
  -4   2   9     1243.11     1357.55     66.11 o 
  -3   2   9      748.20      664.39     45.47 o 
  -2   2   9     5091.08     5345.39    105.29 o 
  -1   2   9      809.07      857.51     48.44 o 
   0   2   9     8654.24     8163.79    134.34 o 
   1   2   9        9.39       26.08     34.02 o 
   2   2   9        2.76       -0.93     35.54 o 
   3   2   9     2758.53     2751.40     83.00 o 
   4   2   9      119.40      213.52     54.03 o 
   5   2   9     1734.23     1745.45     99.36 o 
   6   2   9      358.75      490.69     69.49 o 
   7   2   9      607.45      772.77    101.66 o 
   8   2   9       29.91      -25.78     61.25 o 
   9   2   9      112.81       -3.45     86.86 o 
  10   2   9      573.39      725.92    135.77 o 
  11   2   9      297.00      177.94    150.75 o 
 -15   3   9      227.94      277.92    100.30 o 
 -14   3   9      538.98      443.95     99.66 o 
 -13   3   9       12.32        8.70     71.08 o 
 -12   3   9        0.49      -59.51     59.51 o 
 -11   3   9     1547.34     1653.02    161.42 o 
 -10   3   9     3852.02     3832.08    347.97 o 
  -9   3   9     2568.35     2325.04    127.75 o 
  -8   3   9    12804.94    12264.72    279.66 o 
  -7   3   9      425.28      412.70     70.18 o 
  -6   3   9      495.06      604.39     63.85 o 
  -5   3   9     1404.40     1681.57     76.00 o 
  -4   3   9      969.84      967.56     60.80 o 
  -3   3   9     3867.19     3872.53     91.74 o 
  -2   3   9     2374.05     2467.59     74.41 o 
  -1   3   9     8537.41     8750.22    144.64 o 
   0   3   9       49.53       34.72     30.75 o 
   1   3   9       47.09       38.15     30.54 o 
   2   3   9      775.69      697.59     72.97 o 
   3   3   9       25.51       70.68     58.53 o 
   4   3   9      457.64      550.14     68.47 o 
   5   3   9      355.09      356.19     64.46 o 
   6   3   9        4.56      -33.47     55.29 o 
   7   3   9     1056.57      955.48     87.61 o 
   8   3   9      620.29      617.42     83.22 o 
   9   3   9      864.98      999.18    114.31 o 
  10   3   9      131.54       44.48    165.58 o 
 -15   4   9      167.79      112.42    132.52 o 
 -14   4   9       25.33      245.25     88.33 o 
 -13   4   9       80.21       60.89    110.46 o 
 -12   4   9      369.52      269.78     82.32 o 
 -11   4   9     1248.11     1098.07    109.77 o 
 -10   4   9       48.06       32.34     61.60 o 
  -9   4   9     1301.22     1342.99    107.49 o 
  -8   4   9     2195.28     2184.45    152.57 o 
  -7   4   9       32.04       80.12     91.79 o 
  -6   4   9      252.35      251.09     49.79 o 
  -5   4   9      601.35      615.47     56.22 o 
  -4   4   9      122.40      107.35     48.05 o 
  -3   4   9      610.18      569.83     47.70 o
[truncated: 376,702 more chars]
